# Supplementary material for: Genomic introgression mapping of field-derived multiple-anthelmintic resistance in Teladorsagia circumcincta
Source: PLoS Genet. 2017 Jun 23;13(6):e1006857. doi: 10.1371/journal.pgen.1006857 (PMC5507320; doi:10.1371/journal.pgen.1006857)
Supplement: S3 Table — (XLSX) [file pgen.1006857.s013.xlsx]

## Sheet: Sheet1
S3 Table. Teladorsagia circumcincta repeat library characterization.
Data from CENSOR
	Repeat Class	Number of Repeat Fragments	Length (bp)
	Integrated Virus	1	74
	Caulimoviridae	1	74
	Interspersed Repeat	17	1295
	Transposable Element	526	66102
	DNA transposon	220	30777
	Academ	2	124
	Chapaev	3	117
	Crypton	1	40
	EnSpm/CACTA	9	597
	Ginger2/TDD	1	70
	Harbinger	10	607
	Helitron	8	377
	ISL2EU	1	70
	Mariner/Tc1	131	23949
	MuDR	11	740
	P	2	118
	Polinton	3	153
	Sola	4	295
	hAT	13	1175
	piggyBac	7	1362
	Endogenous Retrovirus	15	757
	ERV1	5	253
	ERV2	2	110
	ERV3	1	48
	ERV4	2	131
	LTR Retrotransposon	156	14983
	BEL	35	3840
	Copia	31	2321
	DIRS	3	201
	Gypsy	76	6268
	Non-LTR Retrotransposon	133	19458
	CR1	28	2953
	CRE	4	232
	Crack	1	54
	Daphne	2	106
	I	5	311
	Ingi	1	37
	Jockey	2	99
	L1	14	885
	L2	2	141
	L2A	1	64
	Loa	1	45
	NeSL	1	49
	Penelope	4	421
	Proto1	1	88
	R1	2	67
	RTE	38	12081
	RTEX	1	43
	SINE	11	662
	SINE2/tRNA	9	562
	SINE3/5S	1	53
	Tad1	5	306
	Tx1	5	436
	Pseudogene	1	65
	tRNA	1	65
	Repetitive Element	4	295
	Simple Repeat	3	150
	Satellite	3	150
	SAT	2	86
Data from RepeatMasker
	Repeat Type	% of assembly covered
	RepeatModeler (RM) library + TandemRepeatFinder (TRF)	0.3852
	RM only	0.377
	TRF only	0.0082
	SINE	0.0046
	LINE	0.016
	LTR elements	0.0051
	DNA elements	0.0703
	Unclassified	0.2828
	Small RNA	0
	Simple Repeats	0.0009
	Low complexity	0.0008
