# Supplementary material for: Genomic introgression mapping of field-derived multiple-anthelmintic resistance in Teladorsagia circumcincta
Source: PLoS Genet. 2017 Jun 23;13(6):e1006857. doi: 10.1371/journal.pgen.1006857 (PMC5507320; doi:10.1371/journal.pgen.1006857)
Supplement: S6 Table — (XLSX) [file pgen.1006857.s016.xlsx]

## Sheet: FST outlier regions
S6 Table. Outlier regions (z-score > 4.5) identified through a genome-wide scan of fixation index (FST) between Sinbred and RS3 populations of Teladorsagia circumcincta.
Contig ID	Contig length	Start (5'-most outlier window position)	End (3'-most outlier window position)	Length of outlier region	Length of outlier windows	Overlapping genes	Number of overlapping genes
Cont5	1010843	225000	262000	37000	26000	TELCIR_00169;TELCIR_00170(Tci-lgc-54)	2
Cont53	492791	153000	443000	290000	117000	TELCIR_01261;TELCIR_01262;TELCIR_01263;TELCIR_01264;TELCIR_01266;TELCIR_01267;TELCIR_01259;TELCIR_01260;TELCIR_01268;TELCIR_01269;TELCIR_01257;TELCIR_01270;TELCIR_01265;TELCIR_01253;TELCIR_01271(Tci-tbb-iso-1);TELCIR_01251	16
Cont96	360094	296000	345000	49000	10000	TELCIR_01839;TELCIR_01840;TELCIR_01841	3
Cont102	336368	199000	247000	48000	28000
Cont187	248773	51000	99000	48000	26000	TELCIR_02794	1
Cont234	227479	24000	147000	123000	40000	TELCIR_03167;TELCIR_03168;TELCIR_03169	3
Cont284	212232	34000	61000	27000	23000
Cont368	192768	45000	163000	118000	60000	TELCIR_04009;TELCIR_04010	2
Cont306	176782	42000	110000	68000	25000	TELCIR_03606;TELCIR_03607(Tci-acr-11);TELCIR_03609	3
Cont511	153909	136000	137000	1000	1000
Cont482	153797	4000	42000	38000	30000	TELCIR_04634	1
Cont499	136956	7000	72000	65000	59000	TELCIR_04732;TELCIR_04733;TELCIR_04734;TELCIR_04735	4
Cont761	125929	31000	126000	95000	29000	TELCIR_05890	1
Cont929	117422	36000	65000	29000	11000	TELCIR_06526;TELCIR_06527	2
Cont941	107642	29000	74000	45000	32000	TELCIR_06568;TELCIR_06569;TELCIR_06570	3
Cont1046	105362	35000	57000	22000	15000	TELCIR_06935	1
Cont933	104504	99000	104000	5000	5000	TELCIR_06546	1
Cont1040	104360	3000	56000	53000	34000	TELCIR_06905	1
Cont834	102401	3000	63000	60000	42000	TELCIR_06177;TELCIR_06178;TELCIR_06180(Tci-unc-29.4)	3
Cont992	94513	42000	84000	42000	34000
Cont1561	94056	34000	56000	22000	14000	TELCIR_08443	1
Cont1620	77301	32000	46000	14000	13000
Cont1843	74996	28000	62000	34000	17000	TELCIR_09203	1
Cont1608	69469	9000	42000	33000	14000	TELCIR_08569	1
Cont2231	69294	64000	65000	1000	1000	TELCIR_10036	1
Cont1907	69282	3000	49000	46000	22000	TELCIR_09333	1
Cont1652	68471	2000	51000	49000	41000	TELCIR_08686;TELCIR_08687	2
Cont1869	59775	9000	43000	34000	27000
Cont2298	55218	23000	33000	10000	10000
Cont2331	54078	0	28000	28000	22000
Cont3056	41394	32000	41000	9000	6000	TELCIR_11510	1
Cont7041	26275	19000	26000	7000	3000	TELCIR_15923	1
Cont4898	26267	2000	26000	24000	21000	TELCIR_13901;TELCIR_13902	2
Cont5469	26263	7000	11000	4000	4000
