# Supplementary material for: Genomic introgression mapping of field-derived multiple-anthelmintic resistance in Teladorsagia circumcincta
Source: PLoS Genet. 2017 Jun 23;13(6):e1006857. doi: 10.1371/journal.pgen.1006857 (PMC5507320; doi:10.1371/journal.pgen.1006857)
Supplement: S7 Table — (XLSX) [file pgen.1006857.s017.xlsx]

## Sheet: Gene summary
S7 Table. Fixation index (FST) values, copy number variation (CNV) ratios, and RNA-seq transcrip abundance ratios per gene.
Contig ID	Contig length	Median contig depth (Sinbred)	Median contig depth (RS3)	Gene ID	Gene description	Candidate gene family	Putative Cel/Hco ortholog	FST	FST z-score	CNV log2 ratio (RS3/Sinbred)	Median exonic depth (Sinbred)	Median exonic depth (RS3)	RNA-seq log2 ratio (RS3/Sinbred)	RNA-seq RPKM (Sinbred)	RNA-seq RPKM (RS3)	RNA-seq read counts (Sinbred)	RNA-seq read counts (RS3)
Cont4898	26267	57	88	TELCIR_13901	conserved domain protein			0.724417	9.92107		87	148	6.45181	0	12.3449	0	462
Cont4898	26267	57	88	TELCIR_13902	hypothetical protein			0.701756	9.5443	0.839653	87	128	2.20859	0	1.38947	0	26
Cont368	192768	52	37	TELCIR_04010	hypothetical protein			0.5201	6.52398	-1.08059	66	60	-2.12213	7.66534	1.08694	256	30
Cont368	192768	52	37	TELCIR_04009	MBOAT family protein			0.514719	6.43452	-0.896665	57	53.5	-1.1489	90.4558	37.4376	11367	3888
Cont1652	68471	66	53	TELCIR_08686	phorbol esters\/diacylglycerol binding domain (C1 domain)			0.510996	6.37262		74	62	-0.0192188	114.267	105.096	16332	12414
Cont499	136956	66	54	TELCIR_04734	RNA polymerase Rpb1, domain 5			0.4928	6.07008		73	58	-0.58559	48.132	29.43	8555	4323
Cont499	136956	66	54	TELCIR_04735	conserved domain protein			0.492641	6.06744		78	60	-0.477205	81.5448	53.168	5239	2823
Cont499	136956	66	54	TELCIR_04733	RNA polymerase Rpb1, domain 2			0.48996	6.02286		75	53	-0.957443	97.3019	44.8627	4241	1616
Cont941	107642	37	41	TELCIR_06568	3-oxoacyl-[acyl-carrier-protein] reductase domain protein			0.48721	5.97714	0.753313	36	69	2.09767	0.654305	4.40196	25	139
Cont941	107642	37	41	TELCIR_06569	conserved domain protein			0.485116	5.94232		43.5	44	0.0136735	29.3596	32.2682	698	634
Cont834	102401	42	35	TELCIR_06177	Hsp20\/alpha crystallin family protein			0.472	5.72425		41	38	0.376226	5.69736	8.60401	258	322
Cont834	102401	42	35	TELCIR_06178	UcrQ family			0.468016	5.65801		47	55	0	192.262	183.294	12842	10118
Cont53	492791	67	30	TELCIR_01261	BTB\/POZ domain protein			0.45601	5.45839		95	100	-0.104475	195.934	169.406	14030	10025
Cont53	492791	67	30	TELCIR_01262	conserved domain protein			0.455426	5.44868		78	29	0.0016227	93.5701	96.4151	2304	1962
Cont53	492791	67	30	TELCIR_01263	hypothetical protein			0.455047	5.44238		51	16	-0.592966	63.0405	37.0431	2712	1317
Cont53	492791	67	30	TELCIR_01264	conserved hypothetical protein			0.453261	5.41268	-1.49634	81	21	-0.939448	37.1189	15.9963	935	333
Cont941	107642	37	41	TELCIR_06570	putative adipose-regulatory protein (Seipin)			0.449189	5.34498		44	43	-0.138218	98.3788	81.0968	4455	3035
Cont53	492791	67	30	TELCIR_01266	conserved hypothetical protein			0.447692	5.32009	-1.06931	74	91	-1.80454	0.592057	0	31	0
Cont834	102401	42	35	TELCIR_06180; Tci-unc-29.4	Cation transporter family protein	Ligand-gated cation channel	Cel-unc-29;Hco-unc-29.4	0.44722	5.31224	-1.49438	54	46	1.00276	0.94117	2.33367	122	250
Cont761	125929	34	27	TELCIR_05890	protein phosphatase 2A regulatory B subunit (B56 family)			0.446944	5.30765		54	51	-0.229692	58.8506	44.7302	2665	1674
Cont53	492791	67	30	TELCIR_01267	hypothetical protein			0.446808	5.30539		94	92	0.668826	109.727	173.585	6708	8770
Cont7041	26275	70	75	TELCIR_15923	conserved hypothetical protein			0.446593	5.30182		63	69	1.06093	9.00977	20.4572	510	957
Cont53	492791	67	30	TELCIR_01260	conserved hypothetical protein			0.446324	5.29734	-0.914376	66	34	-0.0726429	109.34	95.0038	5725	4111
Cont53	492791	67	30	TELCIR_01259	RNA pol II accessory factor, Cdc73 family			0.446324	5.29734		77	58	0.109871	115.614	123.983	8704	7714
Cont53	492791	67	30	TELCIR_01268	conserved domain protein			0.442679	5.23674		85	75	0.605902	35.6808	58.3486	717	969
Cont53	492791	67	30	TELCIR_01269	glycine cleavage T-protein			0.441664	5.21986		74	112	0.222362	66.8385	78.5794	4332	4209
Cont1608	69469	42	34	TELCIR_08569	leucine Rich Repeat			0.440963	5.20821		37	45	1.65226	0.723849	2.83574	101	327
Cont53	492791	67	30	TELCIR_01257	conserved domain protein			0.440689	5.20365		82	86	2.29682	53.1249	273.389	842	3581
Cont53	492791	67	30	TELCIR_01270	FAD dependent oxidoreductase			0.436858	5.13996	-1.07862	64	31	-0.937208	84.4319	40.6916	13382	5330
Cont306	176782	65	31	TELCIR_03606	3'5'-cyclic nucleotide phosphodiesterase			0.43651	5.13417	-1.07933	78	75	0.389938	27.0721	35.5691	5057	5491
Cont53	492791	67	30	TELCIR_01265	conserved hypothetical protein			0.436093	5.12724		88	120	-2.55701	5.79161	0.352601	159	8
Cont234	227479	38	46	TELCIR_03167	conserved domain protein			0.435888	5.12383	-1.56402	41	51	5.39069	0.0328674	4.47414	4	450
Cont1040	104360	59	47	TELCIR_06905	conserved hypothetical protein			0.434341	5.09811	-1.47087	65	56	-1.20514	43.3831	17.1142	8067	2630
Cont306	176782	65	31	TELCIR_03607; Tci-acr-11	Cation transporter family protein	Ligand-gated cation channel	Cel-acr-11	0.431394	5.04911	-1.0555	74	69	-5.01825	3.58678	0.0277616	469	3
Cont1843	74996	48	35	TELCIR_09203	ribosomal L28e protein family			0.430938	5.04153	-1.47236	57.5	54	0.60666	99.8905	152.617	4580	5783
Cont5	1010843	84	76	TELCIR_00170; Tci-lgc-54	Cation transporter family protein	Ligand-gated anion channel	Cel-lgc-54	0.430224	5.02966	1.00563	93	177	1.43943	2.00953	6.16354	273	692
Cont1652	68471	66	53	TELCIR_08687	conserved domain protein			0.428122	4.99471		63	57	0.590194	22.7498	37.0816	631	850
Cont1907	69282	51	35	TELCIR_09333	conserved domain protein			0.42735	4.98187		72	64	1.50986	11.6817	35.3887	691	1730
Cont306	176782	65	31	TELCIR_03609	conserved domain protein			0.42527	4.94729		60	76	0	0	0	0	0
Cont1561	94056	53	39	TELCIR_08443	conserved domain protein			0.424188	4.9293		62	47	4.10103	0	5.87054	0	92
Cont482	153797	61	48	TELCIR_04634	conserved domain protein			0.420907	4.87475		60	57	1.57139	3.8569	13.7397	143	421
Cont933	104504	35	43	TELCIR_06546	Ser\/Thr phosphatase family protein			0.419505	4.85144		40	27	-0.267357	13.8859	9.38769	562	314
Cont234	227479	38	46	TELCIR_03168	phosphorylase, glycogen\/starch\/alpha-glucan family			0.418292	4.83127	0.952251	43	72	-0.00190197	277.496	261.033	41861	32543
Cont187	248773	29	33	TELCIR_02794	conserved domain protein			0.41584	4.7905	1.32811	30	47	2.08637	0.0797472	0.68351	12	85
Cont234	227479	38	46	TELCIR_03169	hypothetical protein			0.41286	4.74095	0.862494	39	71	0	0	0	0	0
Cont929	117422	56	41	TELCIR_06527	SH3 domain protein			0.411687	4.72145	-0.677794	70	49	0	23.1225	22.9948	3475	2856
Cont53	492791	67	30	TELCIR_01253	conserved domain protein			0.411353	4.7159		78	103	4.88156	0.0515802	6.7406	2	216
Cont1046	105362	54	42	TELCIR_06935	hypothetical protein			0.411125	4.71211	-1.08109	55	50	0	7.55021	7.74896	718	609
Cont929	117422	56	41	TELCIR_06526	conserved domain protein			0.409167	4.67955		64	56	-0.423586	9.17359	5.64338	714	363
Cont53	492791	67	30	TELCIR_01271; Tci-tbb-iso-1	Tubulin\/FtsZ family, GTPase domain protein	Beta-tubulin	Cel-ben-1;Hco-tbb-iso-1	0.408071	4.66133		93	127	0.189835	1354.86	1492.95	172174	156793
Cont5	1010843	84	76	TELCIR_00169	conserved domain protein			0.407682	4.65486	0.991926	89	161	0.665159	238.599	370.728	19381	24887
Cont53	492791	67	30	TELCIR_01251	RAI1 like protein			0.405063	4.61132	-1.59236	86	79	-0.701301	12.6422	6.54786	1077	461
Cont3056	41394	28	34	TELCIR_11510	hypothetical protein			0.402791	4.57354		28	38	-0.151043	47.0464	38.0518	3209	2145
Cont499	136956	66	54	TELCIR_04732	conserved hypothetical protein			0.402541	4.56938		64	56	0	4.06207	3.77603	233	179
Cont2231	69294	50	32	TELCIR_10036	conserved domain protein			0.402455	4.56795		96	93	4.40745	19.0845	422.922	767	14047
Cont96	360094	57	32	TELCIR_01841	hypothetical protein			0.402065	4.56147		60	57	10.6822	0.0574511	413.764	2	11904
Cont96	360094	57	32	TELCIR_01839	ABC transporter, ATP-binding protein			0.400961	4.54311		67	73	-0.34403	64.3381	46.47	7393	4413
Cont96	360094	57	32	TELCIR_01840	mitochondrial carnitine\/acylcarnitine carrier protein CACL family protein			0.399336	4.5161		57	51	1.72198	25.2527	84.6478	2137	5920
Cont102	336368	60	27	TELCIR_01922	hypothetical protein			0.398368	4.5		69	81	5.2632	0.649792	42.2123	16	859
Cont3790	41384	38	33	TELCIR_12567	hypothetical protein			0.397725	4.48931	-1.18571	62	56	0	0	0	0	0
Cont511	153909	35	14	TELCIR_04810	hypothetical protein			0.397581	4.48692	-0.805039	60	27	0.101582	11.1559	13.6968	341	346
Cont761	125929	34	27	TELCIR_05889	astacin (Peptidase family M12A)			0.395667	4.45509		94	81.5	0	0	0	0	0
Cont511	153909	35	14	TELCIR_04808	conserved domain protein			0.394702	4.43905	-0.875118	35	9	0.997279	0.373076	1.35428	17	51
Cont2550	54105	34	27	TELCIR_10691	hypothetical protein			0.394646	4.43812	1.19856	61	141	-1.53094	32.4416	9.88463	3737	941
Cont548	131241	62	34	TELCIR_04979	oxidoreductase, short chain dehydrogenase\/reductase family protein			0.394187	4.43049	-0.860637	61	35	4.42857	0	1.3928	0	115
Cont933	104504	35	43	TELCIR_06545	putative S-(hydroxymethyl)glutathione dehydrogenase\/class III alcohol dehydrogenase			0.393245	4.41482		33	31	-0.771453	44.5393	23.6426	5660	2483
Cont5	1010843	84	76	TELCIR_00168	PHD-finger			0.392746	4.40653	0.890091	91	174	-0.309877	61.7261	43.8491	2044	1200
Cont53	492791	67	30	TELCIR_01250	nematode cuticle collagen N-terminal domain			0.392542	4.40314	-1.9689	82	90	5.54139	0.0324151	5.53042	3	423
Cont96	360094	57	32	TELCIR_01838	replication factor RFC1 C terminal domain			0.389769	4.35703		60	48	-1.27866	191.372	73.6759	34177	10874
Cont482	153797	61	48	TELCIR_04635	conserved domain protein			0.388977	4.34386	-1.12174	67	38	4.17768	20.7162	379.396	1929	29196
Cont169	259151	67	45	TELCIR_02630	hypothetical protein			0.387911	4.32614	-1.10868	63	43	1.49397	2.17408	6.49302	739	1824
Cont834	102401	42	35	TELCIR_06181; Tci-unc-29.2	Cation transporter family protein	Ligand-gated cation channel	Cel-unc-29;Hco-unc-29.2	0.387515	4.31955	-1.05549	51	50	-0.464345	0.745609	0.341373	111	42
Cont499	136956	66	54	TELCIR_04736	conserved domain protein			0.385636	4.28831		58	55	-0.310358	29.3001	19.4995	680	374
Cont482	153797	61	48	TELCIR_04636	conserved domain protein			0.385623	4.2881	-0.796021	69	55	-0.444335	0.104391	0.00971656	13	1
Cont1040	104360	59	47	TELCIR_06908	heparan sulfate 6-sulfotransferase (HS6ST)			0.385345	4.28347		80	60	-0.969062	162.101	75.7676	9084	3509
Cont941	107642	37	41	TELCIR_06571	hypothetical protein			0.384038	4.26174		45	49	-0.164337	68.3889	54.7656	3155	2088
Cont650	129987	39	31	TELCIR_05438	immunoglobulin domain			0.38341	4.2513	-1.02287	42	19	-1.33177	16.3926	5.64238	2394	681
Cont228	244350	67	55	TELCIR_03131; Tci-mrp-6	ABC transporter, ATP-binding protein	ABC transporter	Cel-mrp-6	0.383025	4.2449		73	56	-0.775522	91.761	50.048	25737	11601
Cont1907	69282	51	35	TELCIR_09334	Amiloride-sensitive sodium channel			0.380945	4.21032	-1.30374	54	41	1.94159	9.02048	36.761	674	2270
Cont1197	94145	58	33	TELCIR_07428	putative 4-hydroxyphenylpyruvate dioxygenase			0.379668	4.18908	-1.01413	72	60	-0.15824	5.42913	3.75391	315	180
Cont419	168547	63	52	TELCIR_04316; Tci-acr-8	Cation transporter family protein	Ligand-gated cation channel	Cel-acr-8	0.379177	4.18092		65	57	-0.288424	9.34264	6.57944	1256	731
Cont1040	104360	59	47	TELCIR_06906	conserved hypothetical protein			0.378547	4.17045	-1.53876	66	9	-1.50645	9.85695	2.59918	491	107
Cont1040	104360	59	47	TELCIR_06907	conserved hypothetical protein			0.378547	4.17045		27	53	0	20.1376	19.3673	1043	829
Cont53	492791	67	30	TELCIR_01249	collagen triple helix repeat protein			0.377497	4.15299		75	81	5.53459	5.43348	272.756	366	15184
Cont1312	81287	75	70	TELCIR_07774	N-acetyllactosaminide 3-alpha-galactosyltransferase			0.377265	4.14913	-0.829312	77	83	0	0	0	0	0
Cont1140	102406	45	44	TELCIR_07245	hypothetical protein			0.374305	4.09992		66	64	2.65443	19.5206	123.056	3337	17385
Cont1338	80348	35	14	TELCIR_07855	hypothetical protein			0.374168	4.09764	-1.27069	69	57	2.11539	0.118964	1.19478	10	83
Cont53	492791	67	30	TELCIR_01272	hypothetical protein			0.370324	4.03373	-1.11255	82	28	-0.444335	0.195456	0	13	0
Cont1561	94056	53	39	TELCIR_08444	deoxyribonuclease II			0.369351	4.01755		73	56	2.47233	0.026767	0.572197	3	53
Cont1220	79624	66	53	TELCIR_07500	hypothetical protein			0.368572	4.0046		67	57	-0.344522	8.8166	5.19427	267	130
Cont933	104504	35	43	TELCIR_06544	hypothetical protein			0.367802	3.99179	-1.21659	37	33	-0.19638	10.2097	7.52339	890	542
Cont650	129987	39	31	TELCIR_05437	conserved hypothetical protein			0.366311	3.967	-0.89152	45	62	0.631079	1.13823	2.55369	48	89
Cont306	176782	65	31	TELCIR_03611	conserved hypothetical protein			0.366039	3.96248	-0.803424	58	49	1.09612	0.61341	2.13764	25	72
Cont306	176782	65	31	TELCIR_03610	conserved domain protein			0.366039	3.96248		51	50	0	0	0.130876	0	3
Cont807	114716	60	45	TELCIR_06055	EGF-like domain protein			0.364901	3.94356	-1.38617	59	46	0.420978	1.9901	2.85523	797	945
Cont1620	77301	35	35	TELCIR_08599	putative tryptophan--tRNA ligase			0.364873	3.9431		36	39	-0.278449	202.888	155.92	18203	11561
Cont1046	105362	54	42	TELCIR_06934	hypothetical protein			0.362957	3.91124	-1.16809	57	48	0	8.98033	7.09579	366	239
Cont169	259151	67	45	TELCIR_02629	integrase core domain protein			0.362434	3.90254		53	65	0	0	0	0	0
Cont53	492791	67	30	TELCIR_01247	putative ATP synthase F1, delta subunit			0.361412	3.88555	-1.63918	64	46	-1.11537	159.12	69.3256	89890	32366
Cont1220	79624	66	53	TELCIR_07501	conserved domain protein			0.361406	3.88545		68	63	2.32095	0.448247	3.86052	17	121
Cont1745	68502	48	40	TELCIR_08929	hypothetical protein			0.361266	3.88312		118	113	-0.623726	1.43088	0.638391	179	66
Cont419	168547	63	52	TELCIR_04317	4Fe-4S binding domain protein			0.360674	3.87328		64	59	2.66334	10.0637	64.5128	2159	11438
Cont2181	56800	60	45	TELCIR_09923	spectrin repeat			0.359989	3.86189		63	51	0	47.2031	45.1555	17568	13889
Cont1187	82071	60	49	TELCIR_07395	G-protein alpha subunit			0.359824	3.85915		66	82	-1.20418	4.95709	1.40383	188	44
Cont1220	79624	66	53	TELCIR_07502	4-hydroxyacetophenone monooxygenase domain protein			0.359808	3.85888		70	56	2.06045	3.92121	18.2915	283	1091
Cont169	259151	67	45	TELCIR_02628	conserved domain protein			0.359396	3.85203		56	54	0	0	0	0	0
Cont449	142929	61	41	TELCIR_04477	ATPase, AAA family			0.358761	3.84147		60	36	-1.5136	105.062	33.3681	8534	2240
Cont449	142929	61	41	TELCIR_04476	conserved hypothetical protein			0.357793	3.82538		65	59	0	0.259105	0.199513	11	7
Cont24	721594	67	45	TELCIR_00696	hypothetical protein			0.357624	3.82257		76	62	5.9553	0	12.7481	0	328
Cont5	1010843	84	76	TELCIR_00174	conserved hypothetical protein			0.356954	3.81143	1.08289	101	183.5	0	0	0	0	0
Cont1220	79624	66	53	TELCIR_07499	conserved domain protein			0.356311	3.80074		63	55	0	0	0.0569195	0	3
Cont449	142929	61	41	TELCIR_04475	hypothetical protein			0.355874	3.79347		74	76	-1.24931	37.8132	13.0533	1006	287
Cont73	391461	61	33	TELCIR_01554	conserved hypothetical protein			0.355515	3.7875	-0.808936	63	34	1.32218	4.32098	11.9568	373	853
Cont482	153797	61	48	TELCIR_04637	conserved domain protein			0.355183	3.78198		65	54	0	0	0	0	0
Cont449	142929	61	41	TELCIR_04474	hypothetical protein			0.355036	3.77954		68	75	-0.571525	61.8536	35.7857	1418	678
Cont24	721594	67	45	TELCIR_00695	hypothetical protein			0.354933	3.77783		79	69	0.252271	0.155878	0.628719	6	20
Cont1046	105362	54	42	TELCIR_06933	conserved domain protein			0.354619	3.77261	-1.26104	67	48	0.63266	14.4609	23.3477	1367	1824
Cont1258	95529	37	39	TELCIR_07602	Mitogen-activated protein kinase kinase 1 interacting			0.354322	3.76767		41	54	-0.208744	392.807	315.727	14008	9305
Cont2181	56800	60	45	TELCIR_09922	GRIP domain protein			0.351694	3.72397		72	55	-0.420922	112.262	77.4941	11343	6471
Cont257	215699	49	27	TELCIR_03332	hypothetical protein			0.351289	3.71724	-1.23252	49	21	-2.36067	8.5567	1.07609	356	37
Cont101	352768	66	55	TELCIR_01914	6-phosphogluconolactonase			0.351159	3.71508		71	57	-0.0675999	292.442	261.218	23258	17169
Cont257	215699	49	27	TELCIR_03334	conserved domain protein			0.35102	3.71277		51	43	-1.0054	23.1546	9.88554	1658	585
Cont183	248412	68	59	TELCIR_02765	innexin-3 domain protein			0.350438	3.70309		68	63	-0.405051	639.055	454.611	49739	29242
Cont101	352768	66	55	TELCIR_01913	conserved hypothetical protein			0.350347	3.70158		70	54	-1.28931	24.17	8.45557	1847	534
Cont2331	54078	39	34	TELCIR_10254	hypothetical protein			0.35013	3.69797		36	40	-0.854954	17.12	7.88966	1003	382
Cont875	101567	59	47	TELCIR_06350	papain family cysteine protease			0.35012	3.6978		59	63	0	0.00927361	0.0112212	1	1
Cont5	1010843	84	76	TELCIR_00167	Protein-tyrosine phosphatase			0.348243	3.6666		90	90	4.90617	6.58925	205.963	787	20330
Cont24	721594	67	45	TELCIR_00694	hypothetical protein			0.348093	3.6641	-1.54285	88	60.5	2.01947	0	1.40474	0	23
Cont228	244350	67	55	TELCIR_03132	hypothetical protein			0.348016	3.66282		62	52	0	0.5454	0.344318	23	12
Cont2298	55218	60	48	TELCIR_10176	conserved hypothetical protein			0.347754	3.65847		68	58	-0.30611	106.817	79.361	7951	4882
Cont5469	26263	39	28	TELCIR_14524	hypothetical protein			0.347031	3.64644		40	24	0.11788	10.6478	12.9422	443	445
Cont257	215699	49	27	TELCIR_03331	conserved domain protein			0.346672	3.64048		54	50	-0.724952	16.3631	8.58389	1783	773
Cont73	391461	61	33	TELCIR_01553	ground-like domain protein			0.345928	3.62811		56	55	-0.262045	0.38288	0.170686	57	21
Cont1608	69469	42	34	TELCIR_08568	conserved hypothetical protein			0.345361	3.61868		89.5	83	4.76764	0	5.43786	0	145
Cont884	97260	68	40	TELCIR_06371	3-hydroxyacyl-CoA dehydrogenase, NAD binding domain protein			0.345252	3.61687		89	90	-0.501475	749.245	500.906	98818	54598
Cont348	170598	36	10	TELCIR_03890	hypothetical protein			0.34498	3.61234		37	39	0	0.181858	0.0628719	7	2
Cont1197	94145	58	33	TELCIR_07427	conserved domain protein			0.344758	3.60865		39	23	-0.984467	29.9637	12.7981	1306	461
Cont933	104504	35	43	TELCIR_06543	conserved domain protein			0.343993	3.59593	1.24202	35	63	1.34927	0.510148	2.05762	27	90
Cont1258	95529	37	39	TELCIR_07603	hypothetical protein			0.343785	3.59247	0.657947	36	60	-0.867607	43.6831	21.7292	6293	2587
Cont1713	71184	38	26	TELCIR_08835	conserved domain protein			0.343678	3.5907		54	44	2.6619	0.0420624	1.78137	1	35
Cont2231	69294	50	32	TELCIR_10035	conserved domain protein			0.343547	3.58852	-0.707875	80	84	4.17346	2.64168	59.4545	80	1488
Cont875	101567	59	47	TELCIR_06349	papain family cysteine protease			0.343463	3.58712		54	68	0	2.1124	1.62796	168	107
Cont1652	68471	66	53	TELCIR_08688	FAD dependent oxidoreductase			0.343148	3.58188		67	49	-0.518617	37.2709	23.0899	2711	1388
Cont257	215699	49	27	TELCIR_03335	hypothetical protein			0.34264	3.57344		79	79	-0.415884	11.5653	7.36941	1090	574
Cont340	188444	63	35	TELCIR_03836	hypothetical protein			0.342408	3.56958	-0.768321	66	64.5	1.08272	15.7892	35.3602	858	1588
Cont53	492791	67	30	TELCIR_01246	dynein heavy chain, N-terminal region 2			0.342296	3.56772		87	91.5	1.1215	31.775	68.9536	5252	9419
Cont537	132278	48	35	TELCIR_04942	conserved domain protein			0.34151	3.55465		50	49	2.02948	1.31557	6.98145	70	307
Cont175	240780	49	27	TELCIR_02705	conserved domain protein			0.341173	3.54905	-1.11586	47	39	0	0	0	0	0
Cont348	170598	36	10	TELCIR_03893	initiation factor, subunit 2 family protein			0.340621	3.53987	-1.50465	43	7	-1.49353	36.2179	11.3831	4131	1073
Cont548	131241	62	34	TELCIR_04981	oxidoreductase, short chain dehydrogenase\/reductase family protein			0.34061	3.53969	-1.18003	63	41	1.0641	0.517495	1.7058	29	79
Cont175	240780	49	27	TELCIR_02704	oxidoreductase, 2OG-Fe(II) oxygenase family protein			0.340579	3.53917		48	41	1.65348	6.99288	24.2044	380	1087
Cont1006	100243	81	58	TELCIR_06800	hypothetical protein			0.340065	3.53062		83	74	0	0.588874	0.305378	42	18
Cont348	170598	36	10	TELCIR_03894	conserved hypothetical protein			0.339477	3.52085	-1.29238	39	7	-2.75131	4.25323	0.371063	319	23
Cont1386	81865	59	47	TELCIR_07984	hypothetical protein			0.33914	3.51524	1.14899	65	50	0	0.0595491	0.264203	3	11
Cont183	248412	68	59	TELCIR_02764	hypothetical protein			0.338368	3.50241		70	56	-0.514775	69.3316	42.5915	2080	1056
Cont348	170598	36	10	TELCIR_03895	hypothetical protein			0.338325	3.50169	-1.29238	34	27	0	0	0.103434	0	3
Cont807	114716	60	45	TELCIR_06057	conserved domain protein			0.337238	3.48362		65	48	0.0945707	8.37474	9.59051	877	830
Cont788	111421	43	42	TELCIR_05989	conserved hypothetical protein			0.337153	3.48221		53	40	0	0.0231183	0.111894	2	8
Cont145	274212	61	51	TELCIR_02376	conserved domain protein			0.337038	3.48029		57	50	6.32699	0.0284939	10.0676	2	584
Cont73	391461	61	33	TELCIR_01551	conserved domain protein			0.336824	3.47674		72	41	-1.62392	388.941	117.267	28731	7159
Cont1187	82071	60	49	TELCIR_07394	conserved domain protein			0.336387	3.46947		70	61	-1.08776	24.6723	9.42755	817	258
Cont535	137109	33	19	TELCIR_04937	dual specificity phosphatase, catalytic domain			0.336148	3.4655	0.879586	24	23	-0.480992	95.6374	62.7704	7579	4111
Cont2294	56924	39	26	TELCIR_10168	C2 domain protein			0.335899	3.46136	-1.7825	44	23	5.32657	0.151209	13.265	10	725
Cont449	142929	61	41	TELCIR_04473	conserved hypothetical protein			0.33534	3.45206		102	85	0	0	0.0485828	0	2
Cont680	130417	29	24	TELCIR_05579	conserved domain protein			0.334707	3.44154	0.852419	29	45	1.28767	126.746	308.609	5058	10178
Cont209	253109	65	36	TELCIR_02985	triacylglycerol lipase			0.334419	3.43675		60	43	0	0.0327152	0.059379	2	3
Cont175	240780	49	27	TELCIR_02703	oxidoreductase, 2OG-Fe(II) oxygenase family protein			0.333376	3.41941		50	37	2.34214	9.43537	51.5949	470	2124
Cont53	492791	67	30	TELCIR_01245	dynein heavy chain, N-terminal region 1			0.332915	3.41174		90	92	2.49899	21.5434	120.088	8018	36937
Cont486	154114	63	49	TELCIR_04650	Clc-like protein			0.332839	3.41048	-0.909435	65	55	-1.08707	6.04577	2.12814	385	112
Cont1187	82071	60	49	TELCIR_07393	SH2 domain protein			0.332798	3.4098		61	57	-1.26185	276.165	106.912	22198	7102
Cont449	142929	61	41	TELCIR_04478	Innexin			0.332754	3.40907	-0.881084	65	50	-0.765364	98.2925	53.2398	10933	4894
Cont100	341586	50	40	TELCIR_01904	conserved hypothetical protein			0.332091	3.39804		51	64	-0.631784	26.4498	14.1044	801	353
Cont78	395094	65	43	TELCIR_01626	Myb-like DNA-binding domain protein			0.331679	3.39119	-0.863648	60	36	-0.0586999	23.865	20.8232	4593	3312
Cont73	391461	61	33	TELCIR_01550	conserved hypothetical protein			0.331413	3.38677		59	76	-0.251295	101.041	76.8117	4261	2677
Cont78	395094	65	43	TELCIR_01625	hypothetical protein			0.330825	3.37699		83	76	0.358014	1.18641	1.76041	274	336
Cont101	352768	66	55	TELCIR_01912	peptidase, S54 family			0.330327	3.36871		65	57	-0.135659	86.2595	71.9878	6787	4681
Cont5882	26418	42	55	TELCIR_14925	hypothetical protein			0.330321	3.36861	0.757142	43	58	3.61089	0	1.91952	0	66
Cont257	215699	49	27	TELCIR_03330	hypothetical protein			0.330196	3.36654		51.5	74	-1.84589	19.0227	3.96991	603	104
Cont499	136956	66	54	TELCIR_04737	activin types I and II receptor domain			0.329947	3.3624		75	62	-1.41585	110.856	36.4633	3263	887
Cont24	721594	67	45	TELCIR_00693	Hsp20\/alpha crystallin family protein			0.329005	3.34673		77	36	0	0.0731016	0.117939	3	4
Cont102	336368	60	27	TELCIR_01921	conserved domain protein			0.328751	3.34251		89.5	87	2.5727	0	1.23758	0	33
Cont1046	105362	54	42	TELCIR_06936	kinase domain protein			0.32785	3.32753	-1.53557	70	59	-0.444045	130.441	89.3031	18496	10465
Cont1670	80927	59	47	TELCIR_08730	Protein-tyrosine phosphatase			0.327463	3.3211		78	61.5	0.843979	101.602	182.586	4716	7004
Cont1187	82071	60	49	TELCIR_07396	conserved domain protein			0.326792	3.30994		60	52	0	0	0	0	0
Cont175	240780	49	27	TELCIR_02706	oxidoreductase, 2OG-Fe(II) oxygenase family protein			0.326711	3.30859	-1.07321	49	25	4.81981	0.208395	9.19244	22	802
Cont1843	74996	48	35	TELCIR_09204	Kunitz\/Bovine pancreatic trypsin inhibitor domain protein			0.326517	3.30537		43	18	0	0	0	0	0
Cont104	346705	50	38	TELCIR_01946	conserved hypothetical protein			0.326181	3.29978		55	62	-4.05483	20.6296	0.804489	1086	35
Cont132	302955	42	35	TELCIR_02269	putative ribosomal protein S12			0.326015	3.29702	0.756487	41	58	-0.143407	8.81775	6.09693	287	164
Cont132	302955	42	35	TELCIR_02268	conserved domain protein			0.326015	3.29702	-1.23744	36	20	-1.1839	233.991	94.5011	11457	3824
Cont100	341586	50	40	TELCIR_01905	conserved hypothetical protein			0.325947	3.29589		45	70	-0.168119	54.0119	42.4699	2079	1351
Cont184	257593	61	26	TELCIR_02767	hypothetical protein			0.325921	3.29546	-0.934292	64	30	0	0	0.0881502	0	2
Cont132	302955	42	35	TELCIR_02267	nucleoporin GLE2 domain protein			0.325416	3.28706		91	93	0.105045	223.097	237.051	12439	10923
Cont784	114686	64	49	TELCIR_05971	conserved domain protein			0.325276	3.28473		70	61	-0.255008	146.167	110.825	4261	2670
Cont104	346705	50	38	TELCIR_01947	conserved domain protein			0.325141	3.28249		53	43	-3.51578	5.32851	0.161768	279	7
Cont724	130232	40	36	TELCIR_05756	conserved domain protein			0.32454	3.2725		41	67	6.5811	0.0293215	12.3469	2	696
Cont209	253109	65	36	TELCIR_02988	triacylglycerol lipase			0.32382	3.26053	-1.31357	62	23	2.01947	0	0.494129	0	23
Cont101	352768	66	55	TELCIR_01916	conserved domain protein			0.323773	3.25974		69	50	0	0	0	0	0
Cont761	125929	34	27	TELCIR_05888	hypothetical protein			0.322979	3.24654		28	19	-0.563895	0.584237	0	14	0
Cont1020	100273	33	11	TELCIR_06841	hypothetical protein			0.322677	3.24152		72	83	0.67254	2.6179	5.11705	143	231
Cont132	302955	42	35	TELCIR_02266	conserved domain protein			0.322461	3.23793		62	78	-5.45301	5.50113	0	369	0
Cont132	302955	42	35	TELCIR_02270	hypothetical protein			0.321111	3.21548		44	62	-0.0159931	37.2149	31.8894	1285	910
Cont101	352768	66	55	TELCIR_01917	hypothetical protein			0.320622	3.20735		67	53	0	0.330447	0.399847	13	13
Cont53	492791	67	30	TELCIR_01273	hypothetical protein			0.320529	3.20581	-2.04069	94	67	-1.56366	187.157	56.51	5350	1335
Cont104	346705	50	38	TELCIR_01945	transmembrane amino acid transporter protein			0.320247	3.20112	-1.4709	54	19	0	0	0	0	0
Cont2294	56924	39	26	TELCIR_10167	C2 domain protein			0.320176	3.19994	-1.17315	40	28	1.79965	3.92762	14.7833	488	1518
Cont668	117741	35	21	TELCIR_05528	UDP-glucoronosyl and UDP-glucosyl transferase			0.320115	3.19892	-1.81266	36	34	0.407273	0.402686	0.746603	62	95
Cont184	257593	61	26	TELCIR_02769	adaptor complexes medium subunit family			0.319955	3.19626	-0.862989	65	39	-0.364218	14.1241	9.82189	3186	1831
Cont242	226268	70	43	TELCIR_03228	sema domain			0.319777	3.1933	-1.14697	82	74	-1.73916	87.2162	23.7801	11108	2503
Cont1831	71185	38	21	TELCIR_09178	conserved domain protein			0.319645	3.19111	-0.995873	87	81	-0.723053	5.24288	2.26176	230	82
Cont1467	77624	39	11	TELCIR_08196	conserved domain protein			0.319255	3.18462		49	30	-0.0226069	38.9744	34.6364	3585	2633
Cont1183	96428	38	47	TELCIR_07376	conserved domain protein			0.318977	3.18		94	99	-0.873697	351.135	179.02	28224	11892
Cont3386	40999	28	32	TELCIR_11997	hypothetical protein			0.318663	3.17478		31	74	6.18765	0	15.2406	0	385
Cont2440	56171	40	27	TELCIR_10479	aminotransferase, class I\/II			0.31847	3.17157		44	36	1.6578	0.62448	2.41935	114	365
Cont668	117741	35	21	TELCIR_05529	hypothetical protein			0.317951	3.16294		42	35	-0.0888003	5.15057	3.5527	207	118
Cont151	268603	49	24	TELCIR_02441	G-protein alpha subunit			0.317418	3.15408	-1.17392	56	17	0.34491	0	0.244302	0	8
Cont175	240780	49	27	TELCIR_02702	oxidoreductase, 2OG-Fe(II) oxygenase family protein			0.317304	3.15219	-1.04967	45	33	0	0	0.0411085	0	3
Cont1809	87000	36	22	TELCIR_09120	thrombospondin type 1 domain			0.317058	3.1481	-1.38287	41	36	-4.85858	5.3107	0	245	0
Cont1775	59818	78	55	TELCIR_09026	conserved domain protein			0.316865	3.14489		46	66	1.95572	31.7127	124.751	2199	7149
Cont151	268603	49	24	TELCIR_02442	G-protein alpha subunit			0.316486	3.13859		35	32	1.8021	0	0.756688	0	20
Cont784	114686	64	49	TELCIR_05972	FLYWCH zinc finger domain protein			0.315897	3.12879		65	50	-2.97675	6.00168	0.449003	372	23
Cont829	111726	43	40	TELCIR_06165	conserved hypothetical protein			0.315818	3.12748	1.02046	42	83	-0.694075	70.3152	39.4552	5831	2704
Cont2243	56807	77	43	TELCIR_10060	conserved domain protein			0.315477	3.12181	-0.904797	91	82	-0.23384	6.20663	4.16178	397	220
Cont1183	96428	38	47	TELCIR_07377	integrase core domain protein			0.31533	3.11937	1.63267	24	93	0.987367	0.00915348	0.13291	1	12
Cont1183	96428	38	47	TELCIR_07378	conserved hypothetical protein			0.31533	3.11937	1.63267	31	111	0	0.0683854	0	6	0
Cont101	352768	66	55	TELCIR_01911	conserved hypothetical protein			0.314909	3.11237		75	57	-0.198985	27.2475	20.9961	2167	1380
Cont1831	71185	38	21	TELCIR_09177	Ion channel			0.314487	3.10535	-0.758092	39	20	-3.07409	4.66683	0.302833	317	17
Cont257	215699	49	27	TELCIR_03329	S-(hydroxymethyl)glutathione dehydrogenase\/class III alcohol dehydrogenase			0.314407	3.10402		56	68	-0.433156	106.322	72.7809	11465	6486
Cont1156	104108	43	48	TELCIR_07292	conserved domain protein			0.314109	3.09906		41	38	0.412066	86.9122	117.352	3124	3486
Cont643	137035	45	27	TELCIR_05414	conserved domain protein			0.314043	3.09797		40	55	0.722458	4.20958	7.78864	361	552
Cont2243	56807	77	43	TELCIR_10057	conserved domain protein			0.313708	3.0924		84	77	-1.57675	1.15238	0.197321	106	15
Cont338	179293	29	32	TELCIR_03815	conserved domain protein			0.313702	3.0923	-1.34772	27	7	0	3.43311	2.83865	240	164
Cont123	303879	66	37	TELCIR_02172	conserved hypothetical protein			0.313529	3.08942		72	70	-0.521911	630.882	416.579	135524	73956
Cont478	172709	41	33	TELCIR_04610	lipocalin \/ cytosolic fatty-acid binding protein family			0.313331	3.08613		39	50.5	-0.448597	66.9593	43.8217	3108	1681
Cont100	341586	50	40	TELCIR_01903	conserved domain protein			0.312647	3.07476		61	64	1.41315	50.4749	137.115	2000	4490
Cont1183	96428	38	47	TELCIR_07375	ubiquitinyl hydrolase 1			0.312291	3.06884		57	64	-0.151105	157.747	132.845	22100	15381
Cont478	172709	41	33	TELCIR_04611	conserved domain protein			0.311802	3.06071	-1.86201	43	21	-0.494411	3.05044	1.43395	139	54
Cont713	106354	62	41	TELCIR_05710	conserved hypothetical protein			0.311703	3.05906		61	45	0	0	0.180012	0	4
Cont169	259151	67	45	TELCIR_02631	conserved domain protein			0.311655	3.05826		81	88	6.71475	0	26.0276	0	554
Cont486	154114	63	49	TELCIR_04649	spore coat protein T domain protein			0.311228	3.05116		65	53	1.3193	29.5197	78.0585	777	1698
Cont467	170527	40	36	TELCIR_04550	galactoside-binding lectin			0.309861	3.02844		67	81	4.83899	0.289084	19.9384	9	513
Cont104	346705	50	38	TELCIR_01944	conserved domain protein			0.309816	3.02769		52	33	0	0	0	0	0
Cont123	303879	66	37	TELCIR_02173	hypothetical protein			0.309596	3.02403		69	77	2.94512	0.439042	5.43897	21	215
Cont2383	52743	32	36	TELCIR_10349	hypothetical protein			0.309167	3.0169	0.907815	32	41	4.79756	0	2.6698	0	148
Cont340	188444	63	35	TELCIR_03834	conserved hypothetical protein			0.308817	3.01108		63	63	0.516769	6.56821	11.5652	145	211
Cont213	219894	48	50	TELCIR_03024	MIP family channel protein			0.308755	3.01005		44	50.5	7.10512	1.22835	206.9	89	12389
Cont151	268603	49	24	TELCIR_02445	spectrin repeat			0.30872	3.00946	-0.824126	50	44	-1.64436	210.212	62.615	33258	8187
Cont184	257593	61	26	TELCIR_02775	conserved hypothetical protein			0.30848	3.00547		92	86	5.19966	0	6.31576	0	195
Cont3056	41394	28	34	TELCIR_11509	SCP-like protein			0.307995	2.99741		30	47	5.71527	0	6.42448	0	278
Cont866	122110	42	48	TELCIR_06319	phosphate transporter family protein			0.307892	2.9957	-0.981833	42	56.5	5.01073	0.0160602	2.29311	2	236
Cont221	241453	42	42	TELCIR_03083	peptidyl-prolyl cis-trans isomerase, FKBP-type			0.30756	2.99018	-1.24592	40	38	0	2.30037	2.78348	153	153
Cont184	257593	61	26	TELCIR_02774	hypothetical protein			0.30748	2.98885		91	90	0	1.50752	0.798053	32	14
Cont132	302955	42	35	TELCIR_02265	hypothetical protein			0.307201	2.98421		37.5	51	0	1.89995	1.57298	57	39
Cont147	267628	67	39	TELCIR_02399; Tci-mod-1	Cation transporter family protein	Ligand-gated anion channel	Cel-mod-1	0.307142	2.98323	-0.89558	90	88	-2.36975	4.45721	0.617144	603	69
Cont921	111034	42	60	TELCIR_06489	conserved domain protein			0.306961	2.98022	0.78169	36	55	0.120823	0	0.149885	0	7
Cont535	137109	33	19	TELCIR_04935	C2 domain protein			0.306433	2.97144	0.899145	38	32	3.89987	1.14987	19.0035	275	3756
Cont221	241453	42	42	TELCIR_03082	EF hand			0.30634	2.96989	1.07715	39	55	-1.83167	1.94054	0.199366	106	9
Cont145	274212	61	51	TELCIR_02374	conserved domain protein			0.306312	2.96943		72	62	-0.165459	23.0264	17.7685	1336	852
Cont866	122110	42	48	TELCIR_06320	phosphate transporter family protein			0.306034	2.96481	-1.65675	40	62	1.95416	0.838178	4.27529	65	274
Cont3000	42663	36	53	TELCIR_11416	conserved domain protein			0.305794	2.96081	0.846942	35	58	10.0298	0.0962583	166.394	17	24286
Cont338	179293	29	32	TELCIR_03818	conserved hypothetical protein			0.305665	2.95867	1.13191	29	47	0	2.19475	2.40559	223	202
Cont101	352768	66	55	TELCIR_01915	conserved domain protein			0.305253	2.95182		68	56	0	0	0	0	0
Cont184	257593	61	26	TELCIR_02773	conserved domain protein			0.305207	2.95106	-1.91889	59	33	0	1.49606	2.11839	47	55
Cont132	302955	42	35	TELCIR_02264; Tci-glc-3	putative glutamate-gated chloride channel	Ligand-gated anion channel	Cel-glc-3	0.305078	2.94891		43	38	-4.7766	11.3064	0.258299	1536	29
Cont24	721594	67	45	TELCIR_00698	conserved domain protein			0.304871	2.94547		84	86	4.25265	0	3.89356	0	102
Cont829	111726	43	40	TELCIR_06164	hypothetical protein			0.304699	2.94261	1.04789	40	86	1.91616	1.38257	7.62116	36	164
Cont2631	56171	30	80	TELCIR_10840	conserved domain protein			0.304527	2.93975	1.68684	48	154	3.34014	0	1.64434	0	55
Cont151	268603	49	24	TELCIR_02446	spectrin repeat			0.304398	2.9376	-0.824126	49	36	-0.249993	25.1667	19.5979	11831	7614
Cont1473	72257	34	14	TELCIR_08209	ribosomal protein L24e			0.304214	2.93455	0.902627	37	12.5	0.232784	219.822	252.16	32352	30670
Cont1713	71184	38	26	TELCIR_08836; Tci-lgc-39	Neurotransmitter-gated ion-channel ligand binding domain protein	Ligand-gated anion channel	Cel-lgc-39	0.304103	2.9327	-1.1628	38	34	1.19603	2.26893	5.8134	332	703
Cont175	240780	49	27	TELCIR_02699	Apyrase			0.304062	2.93202	-0.737981	48	60	0	0	0	0	0
Cont221	241453	42	42	TELCIR_03084	zinc finger, C2H2 type			0.304017	2.93127		47	39	-1.71717	35.8684	9.17505	1807	382
Cont242	226268	70	43	TELCIR_03229	C2 domain protein			0.303968	2.93045		83	87	-1.12898	0.33176	0	20	0
Cont163	270800	61	51	TELCIR_02580	ChaC-like protein			0.303766	2.9271		64	75	-0.387885	8.22685	5.14296	631	326
Cont2181	56800	60	45	TELCIR_09924	spectrin repeat			0.303703	2.92605	-1.01198	57	46	-0.691597	147.013	85.7321	55797	26891
Cont763	114003	37	28	TELCIR_05894	conserved domain protein			0.30364	2.925		44	54	1.87822	0	0.586804	0	21
Cont231	221311	49	26	TELCIR_03152	hypothetical protein			0.303536	2.92327		99.5	95	-0.72114	47.3364	24.117	1045	440
Cont1187	82071	60	49	TELCIR_07397	hypothetical protein			0.303415	2.92126		64.5	59	0	0	0	0	0
Cont231	221311	49	26	TELCIR_03153	hypothetical protein			0.30341	2.92118		51	49	-1.23165	91.5234	34.2023	2953	912
Cont221	241453	42	42	TELCIR_03085	hypothetical protein			0.303349	2.92016		91	73	-0.536235	202.583	127.326	6307	3276
Cont221	241453	42	42	TELCIR_03081	conserved domain protein			0.30326	2.91868		47	67	4.88372	0	7.37604	0	157
Cont184	257593	61	26	TELCIR_02772	conserved domain protein			0.303145	2.91677	-1.38145	59	14	0	0.219116	0.596552	8	18
Cont613	126912	38	39	TELCIR_05265	conserved domain protein			0.303137	2.91664		38	42	0	0	0	0	0
Cont2243	56807	77	43	TELCIR_10058	Hsp90 protein			0.302961	2.91371		89	97	0.621155	2093.15	3100.46	396919	485887
Cont184	257593	61	26	TELCIR_02771	conserved hypothetical protein			0.302673	2.90892	-1.38145	60	28	4.94111	0.033021	4.49504	2	225
Cont242	226268	70	43	TELCIR_03226	conserved domain protein			0.302504	2.90611		102	97	0	23.8329	21.8013	1086	821
Cont163	270800	61	51	TELCIR_02578	hypothetical protein			0.302431	2.9049		60	80	7.00486	0	14.258	0	677
Cont369	165441	47	31	TELCIR_04019	conserved hypothetical protein			0.30234	2.90339		53	49	-0.649016	2.74222	0.765723	52	12
Cont369	165441	47	31	TELCIR_04021	conserved domain protein			0.302228	2.90152		47	21	0	0	0.0689562	0	4
Cont369	165441	47	31	TELCIR_04020	PDZ\/DHR\/GLGF domain protein			0.301926	2.8965	-0.917127	46	37	1.14974	0.270882	0.997567	23	70
Cont163	270800	61	51	TELCIR_02579	Ion channel			0.301913	2.89629	0.612144	62	73	0.141908	0.121514	0.294067	13	26
Cont353	188608	42	26	TELCIR_03923	Carboxylesterase			0.301911	2.89625		42	37	0.0137738	6.62939	7.40462	546	504
Cont155	299106	33	37	TELCIR_02479	conserved domain protein			0.301778	2.89404		37	35	-0.807061	31.0641	15.0926	1310	526
Cont340	188444	63	35	TELCIR_03833	ankyrin repeat protein			0.301666	2.89218	-1.0605	66	32	-3.45954	1.39548	0	94	0
Cont284	212232	44	59	TELCIR_03499	conserved domain protein			0.301471	2.88894	0.773617	37	59	-0.311053	55.8977	39.5007	1851	1081
Cont104	346705	50	38	TELCIR_01948	tetratricopeptide repeat protein			0.30144	2.88842		52	44	-0.290792	228.653	174.404	19738	12442
Cont486	154114	63	49	TELCIR_04648	7TM chemoreceptor			0.301079	2.88242		70	50	0	0.0116995	0.0141566	1	1
Cont1670	80927	59	47	TELCIR_08731	zinc finger, C4 type (two domain)			0.300456	2.87206		63	54	-0.526124	4.99459	2.76137	499	228
Cont353	188608	42	26	TELCIR_03922	hypothetical protein			0.300342	2.87017	-0.892353	40	33	0	0.0360535	0	1	0
Cont231	221311	49	26	TELCIR_03154	hypothetical protein			0.300285	2.86922	-0.813909	39	54	-0.517503	109.637	70.269	8254	4372
Cont2243	56807	77	43	TELCIR_10059	XAP5 protein			0.300235	2.86839		101	90	-0.819098	189.268	99.5184	16981	7379
Cont2150	64657	62	44	TELCIR_09847	conserved hypothetical protein			0.300012	2.86468		69	58	-0.155002	48.3871	39.8808	7135	4860
Cont1608	69469	42	34	TELCIR_08570	conserved domain protein			0.299898	2.86278	0.952119	33	45	0	24.1552	21.6642	711	527
Cont763	114003	37	28	TELCIR_05893	SH2 domain protein			0.299617	2.85811	0.874889	39	58	10.7558	0	93.4397	0	9092
Cont184	257593	61	26	TELCIR_02770	hypothetical protein			0.299387	2.85429	-1.08799	65	37	-0.189874	2.42742	1.51756	180	93
Cont4492	30829	41	78	TELCIR_13445	N-acetyllactosaminide 3-alpha-galactosyltransferase			0.299331	2.85336	1.11237	72	83	0	0.00901338	0.0981571	1	9
Cont169	259151	67	45	TELCIR_02626	Cwf15\/Cwc15 cell cycle control protein			0.299152	2.85038		88	79	0.172431	87.2571	98.5388	5606	5232
Cont1536	67265	48	35	TELCIR_08379	immunoglobulin I-set domain			0.298925	2.84661		45	40	-1.8168	16.4587	4.09008	3871	795
Cont672	115820	73	67	TELCIR_05550	conserved domain protein			0.298563	2.84059	-2.7422	85	96	5.75462	0.881678	55.721	135	7051
Cont653	129746	43	39	TELCIR_05453	lipocalin \/ cytosolic fatty-acid binding protein family			0.298561	2.84056		44	46	0	1.72736	1.04507	66	33
Cont169	259151	67	45	TELCIR_02627	MOZ\/SAS family protein			0.298518	2.83984	-2.03261	64	15	-1.86999	123.472	31.1133	20024	4170
Cont73	391461	61	33	TELCIR_01549	hypothetical protein			0.298489	2.83936	-0.690864	69	39.5	-0.79707	129.963	68.2103	7283	3159
Cont1040	104360	59	47	TELCIR_06909	conserved domain protein			0.298217	2.83484		68	60	-0.619578	150.684	89.8485	8103	3993
Cont478	172709	41	33	TELCIR_04609	SDA1			0.298121	2.83324		38	32	-1.22422	85.6672	33.6764	12220	3970
Cont133	283826	67	54	TELCIR_02272	conserved domain protein			0.297894	2.82947		66	52	-0.540401	170.962	106.882	5758	2975
Cont155	299106	33	37	TELCIR_02478	unspecific monooxygenase			0.297873	2.82912	-0.760298	34	41	4.30909	0	1.63603	0	106
Cont1220	79624	66	53	TELCIR_07503	putative dTDP-4-dehydrorhamnose 3,5-epimerase			0.297747	2.82702		79	59	-5.33005	9.98142	0	339	0
Cont169	259151	67	45	TELCIR_02625	protein phosphatase 2A regulatory B subunit (B56 family)			0.297433	2.8218		97	94	-0.221831	204.826	163.147	14087	9273
Cont2011	67279	36	35	TELCIR_09553	conserved hypothetical protein			0.29719	2.81776	0.858564	37	51	-0.376649	496.493	354.718	13771	8131
Cont1620	77301	35	35	TELCIR_08598	conserved domain protein			0.297141	2.81695	0.749313	42	47	-0.000986482	105.067	98.0925	19319	14906
Cont100	341586	50	40	TELCIR_01902	conserved hypothetical protein			0.296995	2.81452		55	62	0.851274	53.8431	97.1888	4846	7229
Cont221	241453	42	42	TELCIR_03086	zinc finger, C2H2 type			0.296924	2.81334		60	86	-0.372482	59.9334	42.6617	9550	5618
Cont340	188444	63	35	TELCIR_03832	ankyrin repeat protein			0.296664	2.80901		96	90	1.37184	0.0686067	0.87166	2	21
Cont369	165441	47	31	TELCIR_04022	conserved domain protein			0.296596	2.80788	-1.04242	47	42	0	0	0	0	0
Cont257	215699	49	27	TELCIR_03328	tetratricopeptide repeat protein			0.296584	2.80768		65	75	-0.312564	135.618	101.677	17119	10607
Cont2518	51475	63	39	TELCIR_10643	peptidase family M13			0.296429	2.80511	-0.963415	66	56	1.44656	6.01719	17.1442	1015	2390
Cont133	283826	67	54	TELCIR_02271	6-phosphofructo-2-kinase			0.295996	2.79791		72	67	1.63787	0.206622	1.5251	10	61
Cont104	346705	50	38	TELCIR_01943	conserved domain protein			0.295938	2.79694		41	26	6.95058	0.0628691	22.9587	5	1509
Cont686	138970	37	38	TELCIR_05604	conserved domain protein			0.295891	2.79616	0.711616	31	26	3.10014	5.82596	52.9538	598	4492
Cont182	261997	65	33	TELCIR_02754	conserved domain protein			0.295859	2.79563	-1.00714	81	76	2.52595	0	0.563001	0	32
Cont6655	18156	37	42	TELCIR_15612	conserved domain protein			0.295447	2.78878		37	49	0.335425	17.7771	23.6579	1122	1234
Cont213	219894	48	50	TELCIR_03023	MIP family channel protein			0.295285	2.78609		48	49	1.62111	1.22582	4.697	102	323
Cont332	175766	47	43	TELCIR_03787	RPAP1-like, N-terminal			0.295186	2.78444		46	44	0	64.4161	62.8345	6381	5144
Cont6	1000593	75	46	TELCIR_00210	hypothetical protein			0.295167	2.78412	-1.26772	74	17	0	0.0954931	0	2	0
Cont53	492791	67	30	TELCIR_01244	conserved hypothetical protein			0.29505	2.78218		103	112	0.172909	47.9465	56.4977	1452	1414
Cont163	270800	61	51	TELCIR_02581	EF hand			0.295048	2.78215		87	86	-0.406968	385.463	274.317	61421	36124
Cont2011	67279	36	35	TELCIR_09552	conserved domain protein			0.295048	2.78215		40	58	-0.247465	126.637	97.367	5878	3735
Cont332	175766	47	43	TELCIR_03788	conserved domain protein			0.294973	2.7809		55	54	-0.889441	80.1362	39.5744	8664	3536
Cont1473	72257	34	14	TELCIR_08208	Plectin\/S10 domain protein			0.2949	2.77969		33	37	0	17.202	14.8231	667	475
Cont6	1000593	75	46	TELCIR_00209	eukaryotic aspartyl protease			0.294686	2.77613	-1.03014	87	118	0	0.0922518	0.0558131	10	5
Cont602	167971	44	26	TELCIR_05223	hypothetical protein			0.29468	2.77603		44	40	-1.16343	20.0382	7.2351	811	242
Cont4321	41002	29	16	TELCIR_13240	hypothetical protein			0.294668	2.77583		28	32	-1.42668	5.82421	1.56175	361	80
Cont151	268603	49	24	TELCIR_02447	conserved domain protein			0.294034	2.76529		34	38.5	0.848766	1.14311	3.18551	33	76
Cont332	175766	47	43	TELCIR_03786	hypothetical protein			0.29402	2.76505		42	42	-0.285905	27.1335	19.4946	1797	1067
Cont602	167971	44	26	TELCIR_05221	ABC transporter transmembrane region			0.293771	2.76091		86	84	0.138144	45.6604	50.3459	5712	5205
Cont3425	34429	82	60	TELCIR_12058	conserved domain protein			0.2937	2.75973		86	62	11.2367	0.210312	870.513	15	51311
Cont100	341586	50	40	TELCIR_01907	immunoglobulin I-set domain			0.293642	2.75877		52	54	-2.85567	64.9679	8.16982	21679	2253
Cont672	115820	73	67	TELCIR_05548	hypothetical protein			0.293519	2.75672		79	70	-1.6875	95.6943	27.0333	10644	2485
Cont145	274212	61	51	TELCIR_02377	conserved hypothetical protein			0.29348	2.75608		64	66	1.72179	0.0188944	0.434387	1	19
Cont1720	78944	36	36	TELCIR_08855	MSP (Major sperm protein) domain protein			0.29304	2.74876	0.82761	47	69	7.3972	0.0139104	14.9467	1	888
Cont6655	18156	37	42	TELCIR_15613	putative lipoyl synthase			0.292935	2.74701		34	64	-0.0148292	73.0335	65.3235	3700	2735
Cont2383	52743	32	36	TELCIR_10348	hypothetical protein			0.292344	2.73719	1.28142	29	59	5.69951	0	7.34815	0	275
Cont1536	67265	48	35	TELCIR_08380	immunoglobulin I-set domain			0.292104	2.7332		53	43	-0.795066	13.6679	7.17476	6936	3009
Cont613	126912	38	39	TELCIR_05264	transporter, major facilitator family protein			0.29201	2.73163		37	36	3.31282	0	0.530725	0	54
Cont6	1000593	75	46	TELCIR_00208	conserved domain protein			0.291992	2.73134	-1.62542	99	94	-0.293793	117.909	87.6306	5573	3423
Cont3874	32834	37	35	TELCIR_12683	Poly(ADP-ribose) polymerase catalytic domain protein			0.291788	2.72794		43	50	-0.0718006	10.9043	8.66114	716	470
Cont1183	96428	38	47	TELCIR_07379	conserved hypothetical protein			0.291784	2.72788		78	77	-0.456376	82.8618	54.1146	3424	1848
Cont285	229051	44	31	TELCIR_03509	kelch repeat protein			0.291781	2.72783	-0.745977	69	71	-1.13073	1.63427	0.459558	142	33
Cont537	132278	48	35	TELCIR_04941	conserved hypothetical protein			0.291522	2.72352		49	57	2.10376	2.66009	13.7104	131	558
Cont537	132278	48	35	TELCIR_04943	conserved domain protein			0.291519	2.72347		41	49	6.29638	0	23.9763	0	415
Cont557	140171	34	25	TELCIR_05022	lectin C-type domain			0.291399	2.72148		29	32	3.91091	5.24579	87.0108	291	3989
Cont404	179965	39	32	TELCIR_04235	conserved domain protein			0.291138	2.71714	-1.26443	40	8	1.12884	0.405284	1.30773	39	104
Cont353	188608	42	26	TELCIR_03921	Ras family protein			0.291118	2.7168	-1.49466	56	77	-0.250279	172.882	136.004	24253	15768
Cont6	1000593	75	46	TELCIR_00207	Ribosomal family S4e			0.290936	2.71378	-1.62542	85	80	0.504134	153.929	214.988	13549	15639
Cont64	407090	80	56	TELCIR_01436	Leishmanolysin			0.290932	2.71371	-0.75336	91	87	6.79848	0.00648302	4.60476	1	587
Cont990	100354	62	53	TELCIR_06743	Neurotransmitter-gated ion-channel ligand binding domain protein			0.2908	2.71152		35	26	-0.930707	2.04793	0.599085	91	22
Cont1686	74887	38	21	TELCIR_08764	conserved domain protein			0.290722	2.71022	-0.954711	49	44	0	0	0.096435	0	3
Cont182	261997	65	33	TELCIR_02755	conserved domain protein			0.290657	2.70914	-1.09806	58	28	-0.314252	0.642408	0	12	0
Cont672	115820	73	67	TELCIR_05547	conserved domain protein			0.290337	2.70382		87	57	-2.10511	37.9484	6.98845	1117	170
Cont175	240780	49	27	TELCIR_02698	Apyrase			0.290297	2.70315		84	82	1.87822	0	0.477559	0	21
Cont404	179965	39	32	TELCIR_04234	Ras family protein			0.290257	2.70249		80	84.5	0	491.467	478.832	25594	20608
Cont724	130232	40	36	TELCIR_05755	Ras family protein			0.289748	2.69403		51	61	0.19615	54.5027	64.1293	2283	2220
Cont1156	104108	43	48	TELCIR_07293	Platelet-activating factor acetylhydrolase, plasma\/intracellular isoform II			0.289625	2.69198		55	67	0.745288	40.5159	68.3662	3830	5341
Cont140	281764	83	82	TELCIR_02349	hypothetical protein			0.289583	2.69128		89	84	4.5739	0	4.7214	0	127
Cont6	1000593	75	46	TELCIR_00206	protein tyrosine kinase			0.289181	2.6846	-0.849443	86	78	8.36993	0.0066791	14.0705	1	1741
Cont2555	59833	33	67	TELCIR_10701	M protein repeat protein			0.289117	2.68353	1.34872	58	69	-1.03906	11.5098	4.85998	2112	737
Cont175	240780	49	27	TELCIR_02707	hypothetical protein			0.28908	2.68292	-0.845295	79	76	1.91144	4.614	21.2758	111	423
Cont257	215699	49	27	TELCIR_03336	conserved domain protein			0.288833	2.67881		79	85	-0.228636	12.4318	8.65614	570	328
Cont1473	72257	34	14	TELCIR_08207	hypothetical protein			0.288761	2.67761		34	24	0	9.96179	10.2132	203	172
Cont1950	77041	39	20	TELCIR_09421	hypothetical protein			0.288634	2.6755	-1.03843	51	21	7.28905	0	21.881	0	824
Cont109	331791	70	77	TELCIR_02018	arrestin (or S-antigen), N-terminal domain			0.288251	2.66914		47	65	6.55739	0.0616981	17.1708	5	1150
Cont155	299106	33	37	TELCIR_02477	unspecific monooxygenase			0.28802	2.66529		49	43	4.40145	0.167312	5.9068	17	496
Cont369	165441	47	31	TELCIR_04018	conserved domain protein			0.287922	2.66367		49	43	-0.954665	137.178	62.6329	3106	1172
Cont1409	77638	38	30	TELCIR_08046	conserved domain protein			0.287651	2.65916		39	44	0	0.0828914	0	8	0
Cont163	270800	61	51	TELCIR_02577	Carboxylesterase			0.287391	2.65484	-0.752828	65	63	0	1.17775	1.34749	202	191
Cont1335	81476	30	23	TELCIR_07845	conserved domain protein			0.287382	2.65469	1.13702	35	61	5.69951	0	7.99798	0	275
Cont242	226268	70	43	TELCIR_03225	triacylglycerol lipase			0.287254	2.65256	-3.2406	67	49	0	0	0.0640492	0	4
Cont169	259151	67	45	TELCIR_02624	conserved domain protein			0.287053	2.64922		98	95	-0.524148	143.809	91.3811	6960	3655
Cont64	407090	80	56	TELCIR_01431	conserved domain protein			0.286996	2.64827	-0.846078	86	78	4.52293	0.0288428	2.94908	2	169
Cont401	155765	66	52	TELCIR_04218	transmembrane amino acid transporter protein			0.286945	2.64742		65	70	1.78675	5.11442	19.0026	524	1609
Cont653	129746	43	39	TELCIR_05449	SAC3\/GANP family protein			0.286901	2.64669	-0.871245	45	32	-0.133196	53.2098	43.8089	3780	2572
Cont340	188444	63	35	TELCIR_03831	hypothetical protein			0.2865	2.64002	-0.939438	68	28	-0.153717	1.03642	0.532036	66	28
Cont1315	81839	70	40	TELCIR_07781	hypothetical protein			0.286284	2.63643		96	94	-0.34881	134.325	95.3947	4372	2566
Cont1720	78944	36	36	TELCIR_08856	conserved domain protein			0.286047	2.63249	1.13136	31	18	1.45047	0	0.240016	0	16
Cont653	129746	43	39	TELCIR_05452	conserved hypothetical protein			0.286042	2.63241		51	66	0.593817	1.99338	3.58614	189	281
Cont209	253109	65	36	TELCIR_02984	conserved domain protein			0.285996	2.63164	-0.879737	61	30	4.94445	0.940504	40.5691	37	1319
Cont413	161816	61	47	TELCIR_04290	conserved domain protein			0.285803	2.62843	-1.07566	64	50	-0.928079	26.1755	11.3295	889	318
Cont254	203686	70	51	TELCIR_03309	conserved domain protein			0.285778	2.62802		80	80	-0.58637	48.1538	28.7286	3598	1774
Cont228	244350	67	55	TELCIR_03125	hypothetical protein			0.285624	2.62546		62	59	1.58762	1.32497	4.78663	139	415
Cont602	167971	44	26	TELCIR_05220	ABC transporter, ATP-binding protein			0.285479	2.62305		88	86	-0.902339	58.7441	28.4173	5603	2240
Cont1386	81865	59	47	TELCIR_07983	kinase domain protein			0.285318	2.62037		65	55	0.0451985	74.8699	76.6119	10030	8482
Cont102	336368	60	27	TELCIR_01919	nematode cuticle collagen N-terminal domain			0.285211	2.61859	-2.10009	48	45	0.383178	0.155552	0.416773	14	31
Cont102	336368	60	27	TELCIR_01918	G-protein alpha subunit			0.285174	2.61798	-1.05918	65	31	2.12749	0.424669	2.53845	50	247
Cont2550	54105	34	27	TELCIR_10690	N-acetyllactosaminide 3-alpha-galactosyltransferase			0.285141	2.61743	-1.28625	64	57	0	0.0999975	0	6	0
Cont104	346705	50	38	TELCIR_01942	SH2 domain protein			0.285035	2.61566	-0.81713	48	47	8.91132	0	50.3688	0	2533
Cont1315	81839	70	40	TELCIR_07780	C2 domain protein			0.285035	2.61566		91	90	-0.0721865	323.335	287.806	22695	16695
Cont1670	80927	59	47	TELCIR_08729	hypothetical protein			0.284965	2.6145		73	57	-0.253183	251.282	194.908	10739	6884
Cont182	261997	65	33	TELCIR_02756	conserved domain protein			0.284922	2.61379	-0.930873	33	25	0.985407	1.3273	3.50619	71	155
Cont482	153797	61	48	TELCIR_04638	hypothetical protein			0.284893	2.6133	0.908025	64	58	0.667216	4.69988	8.28169	423	616
Cont997	100048	37	27	TELCIR_06765	hypothetical protein			0.284782	2.61146	-0.788775	37	36	0.494604	28.4121	40.0145	5637	6561
Cont140	281764	83	82	TELCIR_02350	hypothetical protein			0.284742	2.61079		92	101	7.60176	0	31.9242	0	1023
Cont1335	81476	30	23	TELCIR_07843	RNA polymerase Rpb3\/Rpb11 dimerisation domain			0.284594	2.60833		34	41	0	40.615	38.7919	4690	3702
Cont24	721594	67	45	TELCIR_00699	conserved domain protein			0.284258	2.60275	-0.95856	59	71	1.23701	0	0.399027	0	14
Cont6542	26238	41	18	TELCIR_15509	repeat in HS1\/Cortactin			0.284245	2.60253	-1.22174	58	67	-0.631954	132.91	78.9418	10119	4967
Cont242	226268	70	43	TELCIR_03222	Hsp20\/alpha crystallin family protein			0.284078	2.59975	-0.886467	61	25	-2.67384	18.1373	2.05214	770	72
Cont2383	52743	32	36	TELCIR_10347	C2 domain protein			0.283975	2.59804		32	31	5.90326	0.0150993	3.98296	2	436
Cont687	108764	57	33	TELCIR_05610	conserved domain protein			0.283865	2.59621	-1.12839	58	36	5.90471	0.0878917	15.591	5	733
Cont6655	18156	37	42	TELCIR_15611	ground-like domain protein			0.28379	2.59496		32	37	0	0	0	0	0
Cont778	119519	33	39	TELCIR_05952	conserved hypothetical protein			0.283543	2.59086		31	52.5	0	0	0.045003	0	2
Cont5139	32828	44	51	TELCIR_14171	hypothetical protein			0.283404	2.58855		38	35	0	0	0.183752	0	5
Cont672	115820	73	67	TELCIR_05546	innexin-3 domain protein			0.283394	2.58838	-1.39885	80	87.5	1.22159	0.0883311	0.574492	8	43
Cont932	105109	38	16	TELCIR_06540	hypothetical protein			0.283174	2.58472		30	41	0	1.08226	1.69471	34	44
Cont254	203686	70	51	TELCIR_03310	conserved domain protein			0.283139	2.58414		76	76	9.03837	0	47.1133	0	2766
Cont548	131241	62	34	TELCIR_04982	Memo-like protein			0.283117	2.58377	-1.12417	79	75	0.260093	247.291	290.414	20577	19971
Cont4101	32844	42	26	TELCIR_12989	conserved domain protein			0.282944	2.5809	-1.0355	41	38	3.18981	9.29843	92.0141	393	3214
Cont754	119202	57	37	TELCIR_05866	immunoglobulin I-set domain			0.282757	2.57779	-0.944981	57	46	0.651903	24.5882	37.7744	23821	30244
Cont613	126912	38	39	TELCIR_05263	hypothetical protein			0.282669	2.57633		49	30	0	0.026767	0.0323885	1	1
Cont257	215699	49	27	TELCIR_03337	conserved hypothetical protein			0.282557	2.57446		55	51	-0.127516	72.395	59.3823	2971	2014
Cont680	130417	29	24	TELCIR_05578	WD domain, G-beta repeat protein			0.282428	2.57232	1.19164	31	48	0.341193	86.4871	109.437	6144	6425
Cont949	104071	60	62	TELCIR_06614	conserved hypothetical protein			0.282005	2.56529		61	87	0.740981	52.9987	90.1023	2595	3646
Cont102	336368	60	27	TELCIR_01920	hypothetical protein			0.281766	2.56131		94	93	4.36342	0	2.5015	0	110
Cont228	244350	67	55	TELCIR_03126	hypothetical protein			0.281715	2.56046		73	56	0	0	0	0	0
Cont175	240780	49	27	TELCIR_02697	Apyrase			0.281687	2.56	-0.761227	50	25	0	0	0	0	0
Cont7427	18155	41	40	TELCIR_16239	conserved domain protein			0.281429	2.55571		54	57	0.286002	0.082649	0.400027	4	16
Cont151	268603	49	24	TELCIR_02448	conserved domain protein			0.281373	2.55478		64	62	0	0.037192	0.045003	1	1
Cont221	241453	42	42	TELCIR_03087	hypothetical protein			0.281368	2.55469	-1.63997	58	70	-1.07022	64.9188	28.5242	14111	5124
Cont1220	79624	66	53	TELCIR_07504	hypothetical protein			0.281326	2.554	-0.958768	68	64	-5.06804	9.90008	0	283	0
Cont3846	41008	41	31	TELCIR_12652	conserved domain protein			0.281302	2.5536	1.32607	43	26	2.52247	0.0444433	1.1831	2	44
Cont6	1000593	75	46	TELCIR_00205	conserved hypothetical protein			0.281282	2.55326		92	55	-0.51007	65.4721	39.2549	1223	606
Cont231	221311	49	26	TELCIR_03149	phosphorylase, glycogen\/starch\/alpha-glucan family			0.281176	2.5515	-1.4843	55	21	-0.432031	256.151	178.51	40961	23591
Cont1315	81839	70	40	TELCIR_07782	Flavin-binding monooxygenase-like protein			0.281057	2.54952	-1.11083	62	41	0.0946662	10.3261	11.8326	868	822
Cont754	119202	57	37	TELCIR_05865	hypothetical protein			0.280879	2.54656	0.967214	29	41	0.223052	1.9389	2.58637	332	366
Cont1958	59676	58	30	TELCIR_09436	conserved domain protein			0.280872	2.54645	-0.864671	62	37	0.08781	2.4003	3.25294	125	140
Cont133	283826	67	54	TELCIR_02273	hypothetical protein			0.280854	2.54615		47	73	0	153.581	146.359	3347	2636
Cont403	192623	48	37	TELCIR_04226	conserved domain protein			0.280705	2.54367		7	16	5.36192	0	4.80419	0	218
Cont1944	69943	63	48	TELCIR_09410	conserved domain protein			0.280685	2.54334	-1.58076	64	59	-1.32394	1.2216	0.284261	130	25
Cont3108	69266	37	32	TELCIR_11591	conserved domain protein			0.280682	2.54329		20	38	-0.666676	64.5085	35.7893	2410	1105
Cont404	179965	39	32	TELCIR_04233	conserved hypothetical protein			0.280664	2.54299		39	19	0.901778	0.87051	2.97411	17	48
Cont64	407090	80	56	TELCIR_01435	conserved domain protein			0.28064	2.54259	-1.05553	85	83	5.08308	0	2.53977	0	180
Cont1215	78073	35	31	TELCIR_07485	Ion channel			0.280334	2.5375		35	36	-0.861711	1.91999	0.701092	169	51
Cont2341	58439	40	23	TELCIR_10271	FEZ-like protein			0.280096	2.53355	-1.08051	41	32	-0.426501	25.0755	16.195	1585	846
Cont829	111726	43	40	TELCIR_06163	Biotin-requiring enzyme			0.280065	2.53303	0.994459	50	24	0.317607	30.4943	39.386	1706	1821
Cont3767	34326	48	39	TELCIR_12540	conserved domain protein			0.280059	2.53293	-1.09353	47	50	-0.87348	0.273023	0	17	0
Cont822	109506	45	28	TELCIR_06120	MSP (Major sperm protein) domain protein			0.280026	2.53238		44	44	9.13174	2.32647	1480.57	187	98352
Cont1618	74102	59	42	TELCIR_08595	tetratricopeptide repeat protein			0.280013	2.53217	-1.01515	68	59	-0.322189	308.69	232.949	58274	36343
Cont1516	75099	38	37	TELCIR_08338	antistasin family			0.279913	2.5305		37	42	0.027594	38.1314	39.2197	4414	3752
Cont1944	69943	63	48	TELCIR_09409	hypothetical protein			0.27989	2.53012		60	55	-1.36225	23.4982	7.52038	1104	292
Cont1982	57824	39	39	TELCIR_09486	conserved domain protein			0.279873	2.52984		46	46	2.26654	0	0.410793	0	27
Cont404	179965	39	32	TELCIR_04232	KH domain protein			0.279728	2.52743		58	72	3.15954	5.42465	52.416	413	3298
Cont3208	45757	58	33	TELCIR_11736	neuroendocrine protein 7B2 precursor (Secretogranin V)			0.279506	2.52374	-0.992507	58	53	0.995849	51.495	102.995	4178	6906
Cont1186	95474	46	40	TELCIR_07386	kelch repeat protein			0.279089	2.5168	0.775774	66	54	-0.556884	227.86	145.076	30117	15847
Cont6	1000593	75	46	TELCIR_00204	Alpha-2-macroglobulin RAP, C-terminal domain protein			0.279017	2.51561		87	71	0	97.9697	95.0883	7237	5805
Cont820	113153	62	71	TELCIR_06113	conserved hypothetical protein			0.278917	2.51394		68	53	3.24535	0.375877	5.77618	20	254
Cont48	515141	79	54	TELCIR_01178	conserved domain protein			0.278835	2.51258	-0.815122	88	83	4.6508	0.651585	20.699	71	1864
Cont572	130401	37	28	TELCIR_05079	putative GTP-ase activating protein for Arf			0.278833	2.51255		48	40	0.103428	114.324	121.202	13428	11765
Cont231	221311	49	26	TELCIR_03150	hypothetical protein			0.278825	2.51241	-0.783386	48	22	2.42767	0	0.832848	0	30
Cont183	248412	68	59	TELCIR_02763	adenylate kinase isoenzyme 5 domain protein			0.278637	2.50929		64	59	-0.327676	44.3834	30.9812	1834	1058
Cont2383	52743	32	36	TELCIR_10346	C2 domain protein			0.278618	2.50897	-1.25957	30	19	4.73711	0	1.4664	0	142
Cont2631	56171	30	80	TELCIR_10841	conserved domain protein			0.278512	2.50721	1.47064	22	68	8.68534	0	67.5932	0	2166
Cont284	212232	44	59	TELCIR_03498	conserved hypothetical protein			0.27842	2.50568	0.952696	35	63	-0.358085	78.57	55.8449	5715	3357
Cont24	721594	67	45	TELCIR_00692	conserved domain protein			0.278276	2.50329		91	68	0	0	0	0	0
Cont2086	74136	43	42	TELCIR_09696	hypothetical protein			0.278197	2.50197		71.5	45	1.55817	3.03859	11.415	86	267
Cont932	105109	38	16	TELCIR_06541	hypothetical protein			0.278127	2.50081	-1.27145	42	44	2.18758	0.425692	4.48132	10	87
Cont2300	59697	28	33	TELCIR_10182	eukaryotic aspartyl protease			0.277852	2.49624		26	42	7.81297	0	20.3291	0	1184
Cont100	341586	50	40	TELCIR_01910	immunoglobulin I-set domain			0.277607	2.49216	-0.794383	45	29	-1.66473	6.25761	1.68565	2228	496
Cont242	226268	70	43	TELCIR_03230	C2 domain protein			0.277577	2.49166	-1.08076	67	49	-2.22752	0.635364	0.0187513	41	1
Cont1000	107734	62	51	TELCIR_06772	BRCA1 C-terminal domain protein			0.277466	2.48982		86	90	-0.861503	659.175	344.281	189362	81736
Cont672	115820	73	67	TELCIR_05551	conserved domain protein			0.277358	2.48802		93	98	-0.266043	197.82	152.808	14333	9150
Cont78	395094	65	43	TELCIR_01617	conserved domain protein			0.277249	2.48621	0.942275	59	45	0	3.65902	3.87405	320	280
Cont81	395215	71	54	TELCIR_01659	kelch repeat protein			0.277111	2.48392		80	85	0	0.537668	0.495685	21	16
Cont2086	74136	43	42	TELCIR_09695	hypothetical protein			0.277012	2.48227		63	50	-0.252782	7.5168	4.6106	217	110
Cont158	261953	65	53	TELCIR_02511	hypothetical protein			0.276954	2.48131		66	56	-1.16613	4.69387	1.5908	457	128
Cont100	341586	50	40	TELCIR_01908	K+ channel tetramerisation domain protein			0.276944	2.48114	-1.00532	44	20	-3.31145	0.836562	0.0119089	85	1
Cont242	226268	70	43	TELCIR_03221	Hsp20\/alpha crystallin family protein			0.276909	2.48056		77	22	-1.99587	2.03497	0.162353	91	6
Cont406	168570	43	39	TELCIR_04242	conserved domain protein			0.276813	2.47896		27	39	0.349601	9.24658	13.781	246	303
Cont687	108764	57	33	TELCIR_05611	integrase core domain protein			0.27672	2.47741		53	41	0	0	0	0	0
Cont624	120655	37	21	TELCIR_05314	conserved hypothetical protein			0.276714	2.47731	-0.782106	38	27	-4.17812	6.29117	0.174228	568	13
Cont244	209604	79	70	TELCIR_03238	conserved domain protein			0.276678	2.47672	-1.36248	81	91	7.10985	0.0202478	12.2869	2	1003
Cont766	125107	41	27	TELCIR_05899	conserved hypothetical protein			0.276638	2.47605	-1.28729	45	38	-2.65271	2.04215	0.098057	126	5
Cont1649	77624	41	35	TELCIR_08675	conserved hypothetical protein			0.276555	2.47467		52	38	3.5433	24.7597	299.727	918	9184
Cont406	168570	43	39	TELCIR_04241	BRO1-like domain protein			0.276479	2.47341		40	47	-0.490462	108.84	72.6389	32129	17721
Cont311	180360	73	41	TELCIR_03639	hypothetical protein			0.276225	2.46918	-0.859301	85	65	0	0	0.154528	0	9
Cont100	341586	50	40	TELCIR_01909	immunoglobulin I-set domain			0.276195	2.46869		50	31	-3.30821	23.0745	1.79037	1809	116
Cont46	524385	73	48	TELCIR_01144	cytidyltransferase-related domain			0.27599	2.46528	-0.823016	74	48	0.404208	60.2736	79.6572	6073	6633
Cont109	331791	70	77	TELCIR_02017	enoyl-CoA hydratase\/isomerase family protein			0.275989	2.46526	0.75246	50	75	0.384819	128.2	164.866	13933	14808
Cont81	395215	71	54	TELCIR_01658	conserved domain protein			0.275463	2.45651	-1.00721	68	78	0	0	0.0695169	0	2
Cont158	261953	65	53	TELCIR_02512	WD domain, G-beta repeat protein			0.275367	2.45492		67	55	-1.04867	0.353324	0	19	0
Cont169	259151	67	45	TELCIR_02623	basic region leucine zipper			0.275333	2.45435		101	97	0.346435	64.3444	81.6943	6210	6516
Cont466	154319	39	34	TELCIR_04548	conserved domain protein			0.275278	2.45344		39	42	0	0	0	0	0
Cont231	221311	49	26	TELCIR_03151	conserved domain protein			0.275008	2.44895		51	43	2.12429	2.18284	10.7889	236	964
Cont81	395215	71	54	TELCIR_01657	astacin (Peptidase family M12A)			0.274774	2.44506	-1.00721	134	56	2.70452	0	0.613189	0	36
Cont242	226268	70	43	TELCIR_03220	Hsp20\/alpha crystallin family protein			0.274749	2.44464		79	27.5	-3.08825	9.13933	0.627042	388	22
Cont950	97203	41	17	TELCIR_06617	conserved hypothetical protein			0.274717	2.44411	-1.13497	44.5	14	0	0.0159155	0.0962902	1	5
Cont2814	45769	33	19	TELCIR_11137	hypothetical protein			0.27445	2.43967	-0.74586	31	30	0	0.536139	0.319051	61	30
Cont104	346705	50	38	TELCIR_01949	transcription initiation factor TFIID 23-30kDa subunit			0.274308	2.43731		48	50	-1.61685	89.9344	25.508	3029	710
Cont2054	55160	49	62	TELCIR_09625	hypothetical protein			0.274162	2.43488	0.724735	59	65	0	0.0711391	0.114773	3	4
Cont158	261953	65	53	TELCIR_02510	tetratricopeptide repeat protein			0.273803	2.42891		74	63	-1.77483	2.84242	0.659153	934	179
Cont6424	38884	45	55	TELCIR_15416	ankyrin repeat protein			0.27377	2.42837	0.831791	36	70	-1.53548	0.205974	0	26	0
Cont2574	55392	64	29	TELCIR_10739	papain family cysteine protease			0.273317	2.42083	-1.37897	57	32	4.181	28.0716	509.133	3178	47635
Cont89	364351	71	48	TELCIR_01757	intermediate filament tail domain			0.273283	2.42027		84	89	-0.206259	111.371	89.8952	16517	11018
Cont478	172709	41	33	TELCIR_04608	histidine triad domain protein			0.273254	2.41979		35	34	0.0614357	46.8482	49.9179	2864	2522
Cont931	94554	63	45	TELCIR_06539	conserved domain protein			0.273232	2.41942		76	57	-0.124083	247.802	212.438	20339	14410
Cont311	180360	73	41	TELCIR_03640	hydrolase, alpha\/beta domain protein			0.273146	2.41799	-1.16895	84	80	-0.425236	1.67478	0.849828	155	65
Cont537	132278	48	35	TELCIR_04940	conserved domain protein			0.273008	2.4157	-0.833793	52	25	0	0	0	0	0
Cont2220	51479	49	26	TELCIR_10016	hypothetical protein			0.272946	2.41467	-1.07306	55	29	6.25387	0	3.68938	0	403
Cont16	814054	73	44	TELCIR_00503	SCP-like protein			0.272892	2.41377		89	77	2.42767	0	0.855057	0	30
Cont2086	74136	43	42	TELCIR_09694	hypothetical protein			0.272513	2.40747	-1.48374	52	47	-0.589719	96.8268	56.7796	2439	1182
Cont2287	71171	36	21	TELCIR_10158	conserved hypothetical protein			0.27246	2.40659	-0.838444	31	26	-0.749651	43.2427	22.6314	2460	1064
Cont5139	32828	44	51	TELCIR_14172	pyridoxal-phosphate dependent protein			0.272428	2.40605	0.904232	53	69	1.34602	6.8116	18.3454	775	1725
Cont80	369436	78	50	TELCIR_01652	conserved domain protein			0.272407	2.4057	-0.854156	84	72	-0.491507	5.69331	3.34182	738	358
Cont158	261953	65	53	TELCIR_02508	conserved domain protein			0.272332	2.40446		66	55	-1.25693	13.1845	4.56222	1112	318
Cont687	108764	57	33	TELCIR_05612	conserved domain protein			0.272314	2.40416	-1.19575	78	69	0	0	0	0	0
Cont419	168547	63	52	TELCIR_04314	asparagine synthase (glutamine-hydrolyzing)			0.272275	2.40351		64	55	-0.630211	15.3487	8.74212	2424	1141
Cont158	261953	65	53	TELCIR_02513	zinc finger, C2H2 type			0.272227	2.40271		68	54	-1.67238	215.341	62.2668	18467	4413
Cont16	814054	73	44	TELCIR_00502	conserved domain protein			0.272199	2.40225		55	31	0	0	0	0	0
Cont2180	55809	28	33	TELCIR_09921	hypothetical protein			0.272038	2.39957	0.829821	28	40	0	0	0.0447414	0	3
Cont784	114686	64	49	TELCIR_05973	ubiquitin--protein ligase			0.271865	2.39669		72	66	0	0	0	0	0
Cont1	1473920	77	55	TELCIR_00009	conserved domain protein			0.271671	2.39347	-1.36965	66	43	0	0	0	0	0
Cont209	253109	65	36	TELCIR_02989	conserved hypothetical protein			0.271411	2.38914		89	80	-0.372902	3.27471	1.45985	76	28
Cont749	114021	24	29	TELCIR_05856	kinase domain protein			0.271351	2.38815		20	24	5.10633	0.0294437	4.48905	2	252
Cont257	215699	49	27	TELCIR_03327	conserved domain protein			0.271256	2.38657	-1.02201	106	104	-0.83434	18.0492	8.65521	1461	579
Cont337	177834	37	34	TELCIR_03813	conserved domain protein			0.271208	2.38577	0.795349	31	60	6.31718	0	18.3663	0	421
Cont175	240780	49	27	TELCIR_02708	conserved hypothetical protein			0.271176	2.38524		60	38.5	5.87809	0	17.4949	0	311
Cont78	395094	65	43	TELCIR_01623	3-hydroxyacyl-CoA dehydrogenase, NAD binding domain protein			0.271165	2.38505		26	52	4.46409	1.6326	45.9667	67	1559
Cont155	299106	33	37	TELCIR_02476	conserved domain protein			0.271165	2.38505		35	38	-1.66089	1.64285	0.163387	73	6
Cont1778	78959	61	58	TELCIR_09033	conserved domain protein			0.271093	2.38386		41	28	0	0	0	0	0
Cont6	1000593	75	46	TELCIR_00203	conserved domain protein			0.271028	2.38278		94	86	-0.231725	119.689	94.0258	9485	6158
Cont218	222409	69	48	TELCIR_03059	hypothetical protein			0.270916	2.38091	-0.994121	78.5	47	0	6.00652	4.70282	204	132
Cont104	346705	50	38	TELCIR_01950	hypothetical protein			0.270818	2.37928		46	55	0.350459	12.9808	18.8206	338	405
Cont949	104071	60	62	TELCIR_06615	SCP-like protein			0.270778	2.37862		131	129	4.74046	1.80421	57.2525	120	3147
Cont2638	47199	43	23	TELCIR_10850	hypothetical protein			0.270767	2.37844	-0.832987	45	26	-0.585308	0.655961	0.144313	44	8
Cont1315	81839	70	40	TELCIR_07779	conserved domain protein			0.270747	2.3781		95	89	0.151597	93.2623	103.648	6071	5576
Cont991	106837	44	42	TELCIR_06746	e3 binding domain protein			0.270742	2.37802		51	68	4.33633	1.91303	46.9809	98	1989
Cont2559	58439	24	30	TELCIR_10711	hypothetical protein			0.270649	2.37647	1.11642	18	25	-0.0384119	24.0365	20.3445	1381	966
Cont16	814054	73	44	TELCIR_00501	SCP-like protein			0.270525	2.37441		90	98	0	0	0.138808	0	5
Cont1067	107521	49	44	TELCIR_06996	GMP synthase (glutamine-hydrolyzing), N-terminal domain			0.270457	2.37328		48	56	-0.400508	74.6188	52.3359	12418	7198
Cont337	177834	37	34	TELCIR_03812	MH2 domain protein			0.270348	2.37147	0.795349	35	46	-0.797746	23.2944	11.4827	1490	607
Cont2638	47199	43	23	TELCIR_10851	conserved domain protein			0.270246	2.36977	-0.894436	84	91	0	0.0887007	0.214659	2	4
Cont100	341586	50	40	TELCIR_01901	conserved hypothetical protein			0.270232	2.36954		73	79	-0.672815	160.887	92.7717	9699	4622
Cont183	248412	68	59	TELCIR_02762	adenylate kinase			0.270115	2.3676		63	53	-0.61636	58.4324	33.4574	2183	1033
Cont81	395215	71	54	TELCIR_01660	hydrolase, alpha\/beta domain protein			0.269927	2.36447	-0.937689	74	84	-2.70419	2.4682	0.122735	146	6
Cont1290	86958	39	40	TELCIR_07731	hypothetical protein			0.269744	2.36143	1.04268	38	55	-1.01447	12.3149	5.17808	1436	499
Cont311	180360	73	41	TELCIR_03642	conserved hypothetical protein			0.269718	2.361	-0.944775	78	68	0	0.0883311	0	6	0
Cont430	165817	36	26	TELCIR_04378	PDZ\/DHR\/GLGF domain protein			0.269661	2.36005		34	37	0.498394	0.771628	1.53976	57	94
Cont553	141222	36	33	TELCIR_05003	immunoglobulin I-set domain			0.269636	2.35963	0.701429	35	38	-2.48327	17.3297	2.44302	1339	156
Cont478	172709	41	33	TELCIR_04612	hypothetical protein			0.269582	2.35873	0.749664	51	72	5.59333	0.718139	52.4505	25	1509
Cont1257	94146	35	25	TELCIR_07601	conserved domain protein			0.269542	2.35807	-0.728716	49	49	-2.16035	3.06878	0.381364	185	19
Cont218	222409	69	48	TELCIR_03058	conserved domain protein			0.269399	2.35569	-1.18544	71	60	-2.40021	1.16092	0	46	0
Cont1350	84458	41	29	TELCIR_07885	Bromodomain			0.269358	2.35501	-1.49752	86	82	-0.871194	24.9366	12.1133	3303	1326
Cont1982	57824	39	39	TELCIR_09485	WD domain, G-beta repeat protein			0.269252	2.35325		91	76	-0.285477	307.133	235.537	22514	14269
Cont4534	30309	41	39	TELCIR_13496	Acyltransferase			0.269249	2.3532		42	39	5.23652	0.0157734	3.81722	1	200
Cont419	168547	63	52	TELCIR_04313	conserved hypothetical protein			0.26923	2.35288		69	61	0.508888	76.4889	109.678	3940	4669
Cont311	180360	73	41	TELCIR_03641	EF hand			0.269143	2.35144	-1.22253	83	77	0	3.55127	2.9229	197	134
Cont3495	44895	38	35	TELCIR_12167	phosphoprotein phosphatase 1 family protein			0.26914	2.35139		34	40	6.24469	0.952785	90.8699	72	5675
Cont430	165817	36	26	TELCIR_04377	conserved domain protein			0.269098	2.35069	-1.04573	36	32	0	0.460858	0.278823	12	6
Cont64	407090	80	56	TELCIR_01432	hypothetical protein			0.268976	2.34866		93.5	84	3.93163	0	2.40119	0	82
Cont218	222409	69	48	TELCIR_03060	hypothetical protein			0.268942	2.34809		93	72	2.35406	24.5417	134.614	514	2330
Cont100	341586	50	40	TELCIR_01906	conserved domain protein			0.268719	2.34439		53	56	-0.53756	55.7525	32.5048	1073	517
Cont3425	34429	82	60	TELCIR_12059	hypothetical protein			0.26835	2.33825		85	79	-0.0918529	4.42045	3.39951	568	361
Cont78	395094	65	43	TELCIR_01622	3-hydroxyacyl-CoA dehydrogenase, NAD binding domain protein			0.268262	2.33679	-0.922941	55	16	4.90159	2.04869	77.6737	69	2162
Cont2544	47198	38	40	TELCIR_10682	conserved domain protein			0.268118	2.33439		69	62	6.33769	0.0134344	6.94124	1	427
Cont1186	95474	46	40	TELCIR_07387	hypothetical protein			0.26809	2.33393	-1.24637	70	53	-0.0845941	224.073	197.133	17884	13003
Cont16	814054	73	44	TELCIR_00504	fork head domain			0.267896	2.3307		88	84	-0.546275	34.005	20.833	3407	1725
Cont96	360094	57	32	TELCIR_01837	conserved hypothetical protein			0.267866	2.3302	-0.73444	56	39	1.80492	0.530517	2.5549	50	199
Cont158	261953	65	53	TELCIR_02509	conserved hypothetical protein			0.26778	2.32877		68	71.5	-2.49607	8.6228	0.81434	205	16
Cont3150	48215	67	39	TELCIR_11655	hypothetical protein			0.267732	2.32798	-1.05643	62	51	-0.873299	68.5126	34.5239	13147	5475
Cont227	216920	71	46	TELCIR_03121	zinc finger, C2H2 type			0.267636	2.32638	-1.1046	83	43	-0.13758	166.763	140.31	10950	7614
Cont631	130749	44	31	TELCIR_05356	Mov34\/MPN\/PAD-1 family protein			0.267542	2.32482	0.92172	46	48	-0.558899	385.859	245.042	27302	14329
Cont1636	82705	29	25	TELCIR_08639	caenorhabditis elegans Her-1			0.267518	2.32442	-1.59763	31	23	1.94624	1.07997	5.30781	81	329
Cont200	249209	48	51	TELCIR_02904	conserved hypothetical protein			0.267463	2.3235		106	110	0	0.27894	0.731299	6	13
Cont132	302955	42	35	TELCIR_02259	amine oxidase (flavin-containing)			0.267432	2.32299	-0.980158	51	59	1.89167	0.181615	1.09879	22	110
Cont2574	55392	64	29	TELCIR_10738	zinc finger, C2H2 type			0.267388	2.32226	-0.920951	80	84	-0.780991	138.54	75.2437	24977	11211
Cont64	407090	80	56	TELCIR_01437	conserved domain protein			0.267287	2.32058		86	90	-0.777393	36.4828	18.1285	1332	547
Cont991	106837	44	42	TELCIR_06745	hypothetical protein			0.267241	2.31981	0.835538	42	58	0	12.861	13.1109	273	230
Cont2305	58457	38	26	TELCIR_10193	immunoglobulin domain			0.26716	2.31846		36	44	-5.0051	3.1497	0	271	0
Cont553	141222	36	33	TELCIR_05002	K+ channel tetramerisation domain protein			0.26685	2.31331	0.927719	31	54	0	0.0439458	0.0531752	5	5
Cont243	224063	38	20	TELCIR_03232	Ion channel			0.266751	2.31166		48	39	0.112256	39.399	44.9712	1182	1115
Cont70	396228	74	44	TELCIR_01513	conserved hypothetical protein			0.266716	2.31108		61	73	-1.05108	0.773447	0.10635	44	5
Cont160	262865	58	47	TELCIR_02544	alpha-galactosidase			0.266699	2.3108	-1.04332	57	56	0	7.76578	7.36299	633	496
Cont5780	26165	40	13	TELCIR_14828	hypothetical protein			0.266587	2.30894	-1.17783	45	30	1.28165	1.02166	3.50264	48	136
Cont332	175766	47	43	TELCIR_03789	conserved domain protein			0.26658	2.30882		51	45	0.0422435	88.3942	91.3079	5604	4784
Cont123	303879	66	37	TELCIR_02174	hypothetical protein			0.266467	2.30694	-0.841363	84	92	2.60809	0.501256	4.29008	41	290
Cont175	240780	49	27	TELCIR_02696	conserved domain protein			0.266451	2.30668	-1.00759	49	36	9.67088	0.014133	73.3126	1	4287
Cont185	263519	75	65	TELCIR_02781	hypothetical protein			0.266304	2.30423		87	87.5	0	0.204556	0.045003	11	2
Cont430	165817	36	26	TELCIR_04376	conserved domain protein			0.266236	2.3031		41	43	0	0	0	0	0
Cont228	244350	67	55	TELCIR_03130	conserved hypothetical protein			0.266191	2.30235		73	58	0	0	0	0	0
Cont631	130749	44	31	TELCIR_05355	sushi domain (SCR repeat)			0.266098	2.30081	-0.771261	59	63	-0.762501	0.268885	0.0970359	114	34
Cont179	259825	36	49	TELCIR_02741	rieske [2Fe-2S] domain			0.266078	2.30047	0.895631	36	49	10.6226	0.0723531	313.497	6	21485
Cont2862	48189	61	78	TELCIR_11208	hypothetical protein			0.266034	2.29974		60	90	0.0611806	63.7894	68.7897	2004	1786
Cont9216	17178	27	40	TELCIR_17369	conserved domain protein			0.265997	2.29913	1.06989	24	45.5	0	0.291736	0.823679	6	14
Cont73	391461	61	33	TELCIR_01557	nematode cuticle collagen N-terminal domain			0.265555	2.29178	-1.00086	55	41	0	0	0	0	0
Cont653	129746	43	39	TELCIR_05450	conserved domain protein			0.265525	2.29128		84	98	5.12501	0.288428	17.0357	16	781
Cont991	106837	44	42	TELCIR_06747	2-oxo acid dehydrogenase acyltransferase (catalytic domain)			0.265517	2.29115		38	81	5.8683	0.295887	28.6844	17	1362
Cont2862	48189	61	78	TELCIR_11207	conserved domain protein			0.265492	2.29073		70	87	-0.590734	10.5657	5.86993	930	427
Cont1706	72257	46	44	TELCIR_08818; Tci-lev-1	Cation transporter family protein	Ligand-gated cation channel	Cel-lev-1	0.265372	2.28874		47	44	0.647329	2.65689	4.654	382	553
Cont817	131431	37	42	TELCIR_06104	WD domain, G-beta repeat protein			0.265354	2.28844		45	61	-0.945481	77.5959	36.6199	6874	2681
Cont6	1000593	75	46	TELCIR_00250	ankyrin repeat protein			0.265297	2.28749	-1.06945	73	65	0	10.6293	10.4288	719	583
Cont369	165441	47	31	TELCIR_04017	conserved domain protein			0.265277	2.28716		50	47	-2.28441	7.1694	0.830153	209	20
Cont64	407090	80	56	TELCIR_01438	conserved domain protein			0.265167	2.28533		81	92	-0.549187	16.4885	8.6602	364	158
Cont754	119202	57	37	TELCIR_05868	immunoglobulin I-set domain			0.265127	2.28466		59	47	2.11244	0.403799	3.08431	16	101
Cont2383	52743	32	36	TELCIR_10350	zinc finger, C4 type (two domain)			0.265026	2.28298	1.0096	29	65	0	11.6303	12.7495	553	501
Cont776	110941	41	15	TELCIR_05939	PDZ\/DHR\/GLGF domain protein			0.264982	2.28225	-1.42523	48	39	5.06302	0.940918	41.9629	49	1806
Cont404	179965	39	32	TELCIR_04236	malate\/L-lactate dehydrogenase			0.264916	2.28115	-0.790281	46	30	3.49493	2.20659	28.7968	163	1758
Cont6	1000593	75	46	TELCIR_00249	putative translation elongation factor G			0.2649	2.28089		91	88	-0.291798	192.319	147.417	31679	20068
Cont1536	67265	48	35	TELCIR_08381	immunoglobulin I-set domain			0.264772	2.27876		48	61	-2.14283	47.0797	8.69674	1559	238
Cont175	240780	49	27	TELCIR_02709	conserved domain protein			0.264646	2.27667		53	40	2.70452	0	2.02514	0	36
Cont822	109506	45	28	TELCIR_06121	collagen triple helix repeat protein			0.264621	2.27625		43	28	0.858841	1.46826	3.15421	187	332
Cont174	269246	35	36	TELCIR_02681	conserved hypothetical protein			0.264454	2.27347	0.888601	42	51	0	0.412977	0.222093	9	4
Cont694	128969	41	30	TELCIR_05641	conserved domain protein			0.264388	2.27238		37	32	4.23348	0.675473	19.1759	26	610
Cont405	179087	60	49	TELCIR_04237	thrombospondin type 1 domain			0.264365	2.27199		50	50	0	0	0	0	0
Cont6	1000593	75	46	TELCIR_00251	Innexin			0.264088	2.26739		93	85	0.0467873	3.17755	3.84489	268	268
Cont132	302955	42	35	TELCIR_02260	hypothetical protein			0.264013	2.26614		43	71	0	0.14247	0.0344781	5	1
Cont687	108764	57	33	TELCIR_05613	conserved domain protein			0.263953	2.26514	-1.13353	61	21	0.844806	0	0.231666	0	11
Cont174	269246	35	36	TELCIR_02680	conserved hypothetical protein			0.263894	2.26416		43	42	2.70452	0	1.83227	0	36
Cont299	184801	49	33	TELCIR_03574	immunoglobulin I-set domain			0.263807	2.26272		43	31	1.05728	0.35797	0.91259	131	276
Cont163	270800	61	51	TELCIR_02582	von Willebrand factor type A domain protein			0.263703	2.26099		63	49	0	0	0.0219245	0	1
Cont55	479011	73	59	TELCIR_01301	hypothetical protein			0.263699	2.26092	-0.955017	75	44	-0.577512	7.4309	3.9302	469	205
Cont1060	94427	42	37	TELCIR_06972	conserved domain protein			0.263531	2.25813		35	42	4.81716	0	9.0323	0	150
Cont46	524385	73	48	TELCIR_01148	conserved domain protein			0.263526	2.25804		74	67	2.64913	10.6823	70.9018	647	3549
Cont3290	48209	28	28	TELCIR_11860	conserved domain protein			0.263508	2.25774		88	83	0.0786592	113.706	120.763	4956	4350
Cont16	814054	73	44	TELCIR_00513	hypothetical protein			0.263468	2.25708	-1.46167	88	92	0.77736	32.733	58.4493	1297	1914
Cont1183	96428	38	47	TELCIR_07380	dihydroorotate oxidase			0.263417	2.25623	0.982706	46	81	0	5.06706	5.53467	185	167
Cont16	814054	73	44	TELCIR_00500	hypothetical protein			0.263331	2.2548		89	97	0	0.209599	0.0362312	7	1
Cont174	269246	35	36	TELCIR_02682	oxidoreductase, 2OG-Fe(II) oxygenase family protein			0.263319	2.2546	0.982831	36	57	4.86502	0	2.39231	0	155
Cont174	269246	35	36	TELCIR_02688	oxidoreductase, 2OG-Fe(II) oxygenase family protein			0.263227	2.25307	0.929302	37	49	6.47923	0.102117	19.8319	10	1605
Cont231	221311	49	26	TELCIR_03155	enhancer of rudimentary			0.263207	2.25274		50	87	0	32.6179	34.5151	757	662
Cont218	222409	69	48	TELCIR_03057	conserved hypothetical protein			0.263048	2.2501		87	84	0.0398992	1731.17	1720.23	160219	131574
Cont187	248773	29	33	TELCIR_02796	hypothetical protein			0.262973	2.24885	0.986747	29	49	-1.70282	0.711556	0	29	0
Cont1536	67265	48	35	TELCIR_08382	hypothetical protein			0.262971	2.24882		46	78	-0.172227	27.0245	18.2566	283	158
Cont24	721594	67	45	TELCIR_00691	Hsp20\/alpha crystallin family protein			0.262869	2.24712		87	88	0	0.392583	0.100007	19	4
Cont218	222409	69	48	TELCIR_03061	cadherin domain			0.262823	2.24636		69	57	-2.55446	0.657648	0	51	0
Cont174	269246	35	36	TELCIR_02687	oxidoreductase, 2OG-Fe(II) oxygenase family protein			0.262634	2.24321		32	44	2.01947	0	0.315165	0	23
Cont784	114686	64	49	TELCIR_05974	hypothetical protein			0.262627	2.2431	-1.08046	66	57	-3.90079	1.44749	0	127	0
Cont73	391461	61	33	TELCIR_01556	conserved domain protein			0.262482	2.24069	-0.711648	71	52	6.6395	0.065029	23.6583	3	902
Cont174	269246	35	36	TELCIR_02689	hypothetical protein			0.262428	2.23979	-0.829685	37	28	0	0	0.0316688	0	1
Cont672	115820	73	67	TELCIR_05545	conserved domain protein			0.262405	2.23941		82	88	3.6551	0	2.57274	0	68
Cont16	814054	73	44	TELCIR_00505	M protein repeat protein			0.262395	2.23924	-1.3307	74	55	-0.0426349	22.1135	19.6803	6484	4769
Cont55	479011	73	59	TELCIR_01300	Frizzled\/Smoothened family membrane region			0.262394	2.23922		71	79	-0.430257	17.6224	11.5715	2414	1310
Cont4123	35011	37	39	TELCIR_13018	Gtr1\/RagA G protein conserved region			0.262279	2.23731		34	49	0	19.5197	20.4653	674	584
Cont46	524385	73	48	TELCIR_01150	conserved domain protein			0.262218	2.2363		96	93.5	-0.311796	71.6744	51.5172	2840	1687
Cont553	141222	36	33	TELCIR_05004	immunoglobulin I-set domain			0.262142	2.23503		37	34	-2.05642	15.7781	3.28787	3635	626
Cont46	524385	73	48	TELCIR_01151	conserved hypothetical protein			0.262132	2.23487		90	91	-0.695008	162.254	93.303	20068	9537
Cont254	203686	70	51	TELCIR_03308	hypothetical protein			0.262126	2.23477		80	97	-2.26872	8.41906	1.10222	305	33
Cont228	244350	67	55	TELCIR_03128	long-chain-acyl-CoA synthetase domain protein			0.262106	2.23443		72	59	-0.205936	328.786	266.463	21961	14709
Cont2654	51866	32	21	TELCIR_10878	high affinity choline transporter 1			0.262073	2.23389	-0.919511	31	17	-0.482262	0.261937	0.0704331	45	10
Cont6	1000593	75	46	TELCIR_00248	synthetic lethal mutants of dpb11-1 five			0.262056	2.2336		99	95	-0.443421	181.284	122.758	9492	5312
Cont1350	84458	41	29	TELCIR_07884	hypothetical protein			0.261947	2.23179	-1.37495	52	43	-3.48444	6.87954	0.316688	368	14
Cont174	269246	35	36	TELCIR_02690	Apyrase			0.261888	2.23081		39	32	0	0	0	0	0
Cont3767	34326	48	39	TELCIR_12541	conserved domain protein			0.261829	2.22983		48	60	-0.692006	79.4559	42.8038	1889	841
Cont6	1000593	75	46	TELCIR_00211	Kunitz\/Bovine pancreatic trypsin inhibitor domain protein			0.261672	2.22722		91	88	-1.98878	0.916026	0	35	0
Cont46	524385	73	48	TELCIR_01149	conserved domain protein			0.261573	2.22557	-1.21889	75	40	0	0	0	0	0
Cont6	1000593	75	46	TELCIR_00247	XYPPX repeat protein			0.261535	2.22494		84	83	-0.864173	265.515	135.099	15781	6636
Cont1683	70850	62	36	TELCIR_08757	ShTK domain protein			0.261533	2.22491	-0.898464	67	35	0.774103	0.103919	0.538902	7	30
Cont160	262865	58	47	TELCIR_02534	conserved domain protein			0.261321	2.22138	-1.01493	58	18	0	0	0.039586	0	2
Cont16	814054	73	44	TELCIR_00514	conserved hypothetical protein			0.261248	2.22017		75	40	0.676926	78.4006	127.125	2929	3925
Cont713	106354	62	41	TELCIR_05709	nematode cuticle collagen N-terminal domain			0.261232	2.2199		54	59	-2.84508	0.722974	0.0141099	62	1
Cont174	269246	35	36	TELCIR_02686	oxidoreductase, 2OG-Fe(II) oxygenase family protein			0.261225	2.21979		35	52	3.8085	2.71115	44.1074	155	2084
Cont6	1000593	75	46	TELCIR_00246	conserved domain protein			0.261112	2.21791		88	92	-0.611356	837.058	516.71	62544	31907
Cont73	391461	61	33	TELCIR_01555	conserved domain protein			0.261085	2.21746		66	74	-0.595175	129.592	78.9147	9683	4873
Cont1159	88320	68	47	TELCIR_07298	ankyrin repeat protein			0.261043	2.21676		62	40	-0.136939	47.118	37.7748	1947	1290
Cont160	262865	58	47	TELCIR_02536	PH domain protein			0.261008	2.21618	-0.957713	63	65	-4.70177	15.7306	0.435446	2885	66
Cont16	814054	73	44	TELCIR_00506	globin			0.260989	2.21586	-1.14394	79	61	0.711059	0.0255108	0.216079	2	14
Cont89	364351	71	48	TELCIR_01763	hypothetical protein			0.260988	2.21585	-0.745843	70	81	1.70218	1.39724	5.77164	87	297
Cont73	391461	61	33	TELCIR_01559	ribosomal L38e protein family			0.26096	2.21538	-1.01046	71	37	1.17297	6.07121	16.8603	122	280
Cont1618	74102	59	42	TELCIR_08596	carbohydrate kinase, FGGY family protein			0.260942	2.21508	-0.906807	60	52	-0.763303	28.8135	15.2108	3947	1722
Cont100	341586	50	40	TELCIR_01900	hypothetical protein			0.260864	2.21378		54	48	-0.0661158	172.319	152.179	9998	7297
Cont6	1000593	75	46	TELCIR_00202	hypothetical protein			0.260843	2.21343		93	77	-0.568255	85.8516	52.1285	4155	2085
Cont1350	84458	41	29	TELCIR_07886	Low-density lipoprotein receptor repeat class B			0.260762	2.21209		39	35	-2.15419	8.85506	1.51361	807	114
Cont3224	42650	41	30	TELCIR_11754	conserved domain protein			0.26067	2.21056		38.5	37	5.18866	0.37192	22.9515	16	816
Cont754	119202	57	37	TELCIR_05867	hypothetical protein			0.260613	2.20961	-0.690228	54	40	0.519241	0.485821	1.65667	11	31
Cont158	261953	65	53	TELCIR_02517	conserved hypothetical protein			0.260602	2.20943		68	54	0.672396	19.409	33.7545	542	779
Cont174	269246	35	36	TELCIR_02691	Apyrase			0.260516	2.208	0.931403	34	48	0	0	0	0	0
Cont104	346705	50	38	TELCIR_01951	hypothetical protein			0.26051	2.2079		52	48	0	34.0369	34.8863	1445	1224
Cont998	105346	24	23	TELCIR_06766	conserved hypothetical protein			0.260496	2.20767		34.5	32	0	0.243672	0.460699	16	25
Cont659	130188	58	39	TELCIR_05489	conserved domain protein			0.260466	2.20717		67	50	0	62.3704	62.122	2895	2383
Cont656	122210	68	37	TELCIR_05477	core histone H2A\/H2B\/H3\/H4			0.260464	2.20713		78	62	4.02415	0.121836	5.95592	5	202
Cont672	115820	73	67	TELCIR_05552	hypothetical protein			0.260306	2.20451		85	91	-0.363568	120.921	88.3484	39015	23558
Cont1861	66532	28	54	TELCIR_09253	conserved domain protein			0.260055	2.20033	1.165	29	56	0	0	0.040717	0	1
Cont565	130587	56	33	TELCIR_05046	hypothetical protein			0.259894	2.19766	-0.96932	52	50	6.74832	0	8.56568	0	567
Cont1409	77638	38	30	TELCIR_08045	conserved hypothetical protein			0.25988	2.19742	-1.86921	44	12	0	0	0	0	0
Cont228	244350	67	55	TELCIR_03129	conserved domain protein			0.259686	2.1942		65	53	-0.0152392	225.584	205.287	7470	5618
Cont2085	74340	48	36	TELCIR_09693	conserved domain protein			0.259673	2.19398		49	40	-1.89958	0.673971	0	33	0
Cont2543	47413	37	26	TELCIR_10681	hypothetical protein			0.259668	2.1939	-0.925463	38	55.5	-0.94732	15.1522	6.04295	446	147
Cont73	391461	61	33	TELCIR_01558	hypothetical protein			0.259656	2.1937	-0.853147	76	71	-1.2715	248.92	96.1793	30787	9831
Cont46	524385	73	48	TELCIR_01145	hypothetical protein			0.259623	2.19315		92	86.5	-0.187397	172.008	140.509	15189	10254
Cont694	128969	41	30	TELCIR_05640	hypothetical protein			0.259585	2.19252		42	28	-0.879106	39.5495	17.377	694	252
Cont2453	58414	33	21	TELCIR_10512	hypothetical protein			0.259479	2.19076	-0.863409	268	294	0	0.183545	0	4	0
Cont174	269246	35	36	TELCIR_02685	oxidoreductase, 2OG-Fe(II) oxygenase family protein			0.259311	2.18796		33	42	0.0113004	1.84023	2.44938	100	110
Cont185	263519	75	65	TELCIR_02780	conserved domain protein			0.259182	2.18582		88	94	4.89918	2.32185	93.4455	46	1530
Cont403	192623	48	37	TELCIR_04227	conserved domain protein			0.259118	2.18475		36	21	3.36696	0	1.76041	0	56
Cont788	111421	43	42	TELCIR_05990	conserved domain protein			0.259103	2.1845		52	53	-0.150666	738.396	626.34	42842	30033
Cont749	114021	24	29	TELCIR_05855	hypothetical protein			0.258988	2.18259	0.941626	28	48.5	1.45047	0.0477465	0.924386	1	16
Cont412	151740	46	67	TELCIR_04286	conserved domain protein			0.258985	2.18254	0.709041	44	72	-0.614427	7.69462	3.51524	196	74
Cont406	168570	43	39	TELCIR_04243	isoprenylcysteine carboxyl methyltransferase family protein			0.258781	2.17915		89	101	-0.7118	15.9689	7.62845	461	182
Cont254	203686	70	51	TELCIR_03311	conserved domain protein			0.258742	2.1785		75	84	6.62741	0.149895	38.633	7	1491
Cont3150	48215	67	39	TELCIR_11654	AARP2CN (NUC121) domain protein			0.258366	2.17225		68	61	-1.02369	159.476	73.4661	37553	14297
Cont291	202808	29	32	TELCIR_03530	conserved domain protein			0.258328	2.17162		28	43	1.23701	0	0.318372	0	14
Cont299	184801	49	33	TELCIR_03579	oxidoreductase, short chain dehydrogenase\/reductase family protein			0.258307	2.17127	-0.920446	54	65	0	216.174	211.406	20741	16763
Cont5	1010843	84	76	TELCIR_00175	hypothetical protein			0.258266	2.17059	1.30878	81	202	8.58798	0.310293	143.089	106	40397
Cont1284	96332	56	26	TELCIR_07704	conserved hypothetical protein			0.258082	2.16753	-1.1694	47	31	2.50021	9.08756	54.5407	625	3100
Cont606	142945	25	33	TELCIR_05242	hypothetical protein			0.258063	2.16721	1.62077	26	63	0.751184	71.0851	118.784	7444	10280
Cont16	814054	73	44	TELCIR_00511	LysM domain protein			0.258061	2.16718	-1.2349	86	82	0.887571	21.5166	40.5494	2375	3699
Cont4606	30009	34	24	TELCIR_13579	astacin (Peptidase family M12A)			0.258057	2.16711	-0.84429	34	28	-0.944813	0.747614	0.198274	73	16
Cont381	185712	41	39	TELCIR_04092	dihydropyridine sensitive L-type calcium channel (Beta subunit)			0.258016	2.16643	0.755659	46	58.5	0	23.8976	22.9052	2232	1768
Cont46	524385	73	48	TELCIR_01147	amine oxidase (flavin-containing)			0.257967	2.16562		87	91	-0.810133	140.448	74.9832	32317	14259
Cont16	814054	73	44	TELCIR_00499	hypothetical protein			0.257935	2.16508	-0.79468	89	73	5.69421	0	4.84061	0	274
Cont299	184801	49	33	TELCIR_03575	conserved hypothetical protein			0.257926	2.16494	-0.853076	45	28	-2.57007	8.16701	0.805997	282	23
Cont145	274212	61	51	TELCIR_02378	conserved domain protein			0.257818	2.16314		71	57	0	0.555361	0.521376	58	45
Cont1770	63631	50	29	TELCIR_09005	hydrolase, NUDIX family			0.257766	2.16227		54	46	0.564836	7.22352	11.6699	552	737
Cont558	140103	55	42	TELCIR_05023	hypothetical protein			0.257657	2.16046	-0.958764	80	64	0	0.5204	0.463985	19	14
Cont962	93459	36	37	TELCIR_06657	multicopper oxidase			0.257613	2.15973	0.946042	40	46	4.60083	4.23746	111.833	349	7612
Cont174	269246	35	36	TELCIR_02684	conserved domain protein			0.257608	2.15965		37	37.5	0	0	0.150892	0	6
Cont449	142929	61	41	TELCIR_04479	immunoglobulin I-set domain			0.25755	2.15868		63	84	1.22512	0.29281	1.66524	10	47
Cont257	215699	49	27	TELCIR_03338	CAF1 family ribonuclease			0.25754	2.15852	-0.837789	31	31	-2.25882	2.5411	0.318503	251	26
Cont2891	44904	60	53	TELCIR_11254	conserved hypothetical protein			0.257537	2.15847		33	39	-0.111757	19.1424	14.8757	791	508
Cont221	241453	42	42	TELCIR_03091	conserved domain protein			0.257422	2.15656	-1.12564	37	43	0	0	0	0	0
Cont658	135974	54	53	TELCIR_05480	hypothetical protein			0.257381	2.15587		63	79	0.0234792	126.918	127.766	10920	9085
Cont749	114021	24	29	TELCIR_05854	conserved domain protein			0.257347	2.15531	1.19264	29	53.5	0	1.02187	0.77542	118	74
Cont242	226268	70	43	TELCIR_03219	zinc knuckle			0.257258	2.15383	-0.891449	74	32	0	0	0.069329	0	6
Cont174	269246	35	36	TELCIR_02683	conserved domain protein			0.257234	2.15343	0.722817	40	41	4.86798	0.030858	3.99525	2	214
Cont7691	17180	33	18	TELCIR_16414	conserved hypothetical protein			0.257146	2.15197	-0.999392	36	16	0	0	0	0	0
Cont221	241453	42	42	TELCIR_03088	conserved hypothetical protein			0.257106	2.1513		56	58.5	0	2.97275	2.60123	419	303
Cont2651	56773	79	77	TELCIR_10876	conserved domain protein			0.257086	2.15097		84	97	1.5466	0	0.781504	0	17
Cont1770	63631	50	29	TELCIR_09006	lectin C-type domain			0.257016	2.1498	-0.846341	52	31	-1.74175	0.706649	0.0417101	41	2
Cont7055	17169	36	52	TELCIR_15937	phosphoprotein phosphatase 1 family protein			0.256934	2.14844	0.814052	34	52	4.64483	0.415322	14.0276	46	1284
Cont1861	66532	28	54	TELCIR_09254	conserved domain protein			0.256923	2.14826	1.165	28	67	1.78637	0.252375	1.63595	14	75
Cont614	136121	24	42	TELCIR_05266	SCP-like protein			0.256844	2.14695	1.5749	29	79	9.03676	0.766366	501.052	77	41605
Cont374	170655	42	59	TELCIR_04062	conserved domain protein			0.25683	2.14671	0.788243	51	75	1.09683	0.21094	1.65907	4	26
Cont132	302955	42	35	TELCIR_02258	Ligand-binding domain of nuclear hormone receptor			0.256577	2.14251		76	81	-0.670415	161.917	94.0563	12969	6226
Cont160	262865	58	47	TELCIR_02542	conserved domain protein			0.256559	2.14221		54	49	0.0886287	0.671316	0.684046	19	16
Cont653	129746	43	39	TELCIR_05451	conserved hypothetical protein			0.25646	2.14056	-1.01492	46	27	5.98629	0.232961	24.1327	18	1541
Cont694	128969	41	30	TELCIR_05639	hypothetical protein			0.256437	2.14018		91	91	-0.622181	134.38	80.2058	9204	4540
Cont243	224063	38	20	TELCIR_03233	hypothetical protein			0.25635	2.13873	-0.667177	47	42	2.14462	0.931845	6.53038	24	139
Cont3134	53083	37	41	TELCIR_11623	conserved domain protein			0.256217	2.13652	0.781038	28	42	1.24236	0.35165	2.43144	7	40
Cont634	119201	49	35	TELCIR_05372	oxidoreductase, short chain dehydrogenase\/reductase family protein			0.256213	2.13645	-1.04453	49	31	0.423526	2.27231	3.68724	173	232
Cont221	241453	42	42	TELCIR_03090	hypothetical protein			0.256144	2.13531		31	27	0	0	0	0	0
Cont998	105346	24	23	TELCIR_06767	nucleosome assembly protein (NAP)			0.256095	2.13449	0.993884	33	54	0.836102	53.5098	97.3098	2408	3619
Cont635	123846	38	52	TELCIR_05381	adenylate\/guanylate cyclase catalytic domain protein			0.256084	2.13431	0.761565	36	54	1.39747	0.839979	2.9685	63	184
Cont39	593191	70	43	TELCIR_01017	hypothetical protein			0.255991	2.13276		50	37	0	0	0	0	0
Cont3352	46715	32	44	TELCIR_11954	conserved hypothetical protein			0.255976	2.13251		27	37	-0.44745	46.3466	29.9006	2125	1133
Cont949	104071	60	62	TELCIR_06616	GDA1\/CD39 (nucleoside phosphatase) family protein			0.255936	2.13185	0.652891	70	87	0	183.646	174.516	13254	10409
Cont299	184801	49	33	TELCIR_03580	conserved hypothetical protein			0.255894	2.13115		51	56	-1.25262	12.0043	4.06503	829	232
Cont707	118123	37	33	TELCIR_05689	globin			0.255861	2.1306		41	26	2.25053	1.37279	8.63227	61	317
Cont221	241453	42	42	TELCIR_03089	hypothetical protein			0.255844	2.13032		42	39	1.45047	0	0.252415	0	16
Cont976	97314	71	32	TELCIR_06698	hypothetical protein			0.255814	2.12982	-1.40919	59	26	0	0	0	0	0
Cont6	1000593	75	46	TELCIR_00245	hypothetical protein			0.255802	2.12962	-1.1314	72	47	-1.59285	202.301	60.2925	6699	1650
Cont299	184801	49	33	TELCIR_03578	conserved domain protein			0.255743	2.12864	-0.920446	48	30	-1.27196	148.011	55.3595	6535	2020
Cont299	184801	49	33	TELCIR_03577	G-patch domain protein			0.255736	2.12852		55	31	-0.379007	74.1564	51.8421	5331	3080
Cont4952	26425	48	53	TELCIR_13961	N-Acetylglucosaminyltransferase-IV (GnT-IV) conserved region			0.25563	2.12676	0.65462	48	71	5.39488	0.100567	12.5581	5	516
Cont2654	51866	32	21	TELCIR_10879	hypothetical protein			0.255594	2.12616		27	25	0	0	0	0	0
Cont332	175766	47	43	TELCIR_03792	SRF-type transcription factor (DNA-binding and dimerization domain)			0.255577	2.12588		48	46	0.416099	4.33784	6.75157	248	319
Cont1636	82705	29	25	TELCIR_08638	conserved hypothetical protein			0.255526	2.12503		33	47	0.475611	22.7387	34.2446	650	809
Cont218	222409	69	48	TELCIR_03062	cadherin domain			0.25549	2.12443	-0.9956	76	74	-2.1715	6.3614	1.15485	1633	245
Cont158	261953	65	53	TELCIR_02514	conserved domain protein			0.25543	2.12344		74	66	-1.36811	12.4102	3.56863	425	101
Cont1866	69753	41	13	TELCIR_09262	kelch repeat protein			0.255404	2.123		38	29	9.25956	0	49.76	0	3224
Cont1827	77241	45	25	TELCIR_09168	hypothetical protein			0.255244	2.12034		73	91.5	-1.13475	1016.69	425.974	12661	4384
Cont624	120655	37	21	TELCIR_05315	unspecific monooxygenase			0.255228	2.12008	-0.782106	41	30	-5.4872	14.473	0.107329	979	6
Cont6064	30037	27	32	TELCIR_15088	SCP-like protein			0.255136	2.11855		26	39	2.74592	0	0.749695	0	37
Cont332	175766	47	43	TELCIR_03790	conserved hypothetical protein			0.255056	2.11722		75	94	0.420279	39.7448	54.4332	2351	2661
Cont6	1000593	75	46	TELCIR_00244	conserved domain protein			0.254982	2.11599	-1.1314	93	81	0.625723	166.01	259.389	3148	4065
Cont6	1000593	75	46	TELCIR_00212	Kunitz\/Bovine pancreatic trypsin inhibitor domain protein			0.254881	2.11431		82	83	0	0	0.0252229	0	2
Cont1315	81839	70	40	TELCIR_07783	Flavin-binding monooxygenase-like protein			0.254845	2.11371	-0.769224	78	62	0.423988	8.66473	12.8051	506	618
Cont369	165441	47	31	TELCIR_04015	conserved domain protein			0.25474	2.11196		42	44	0	0	0	0	0
Cont1767	63646	26	43	TELCIR_08999	conserved hypothetical protein			0.254692	2.11116	0.947476	33	47	1.16885	3.22112	9.33614	86	206
Cont1687	74666	46	50	TELCIR_08767	hypothetical protein			0.254659	2.11062	0.717668	55	57	0	0	0.0633063	0	5
Cont630	120524	50	36	TELCIR_05353	hypothetical protein			0.254622	2.11		51	56	0.0360259	61.1847	63.3728	4208	3602
Cont227	216920	71	46	TELCIR_03122	SEA domain protein			0.254571	2.10915	-1.03523	76	65	1.05095	80.7389	164.968	10443	17634
Cont5954	26406	30	23	TELCIR_14980	hypothetical protein			0.254516	2.10824		45	52	0.433292	3.16388	5.04566	217	286
Cont4469	37318	45	48	TELCIR_13423	homeobox domain			0.254354	2.10555		88	93	0	0	0	0	0
Cont85	362920	74	38	TELCIR_01705	peptidase C13 family			0.254308	2.10478		82	82	7.11418	0.621589	111.844	57	8476
Cont715	117645	34	34	TELCIR_05714	hypothetical protein			0.254284	2.10438	0.789138	33	52	0	0.0399237	0.144925	2	6
Cont254	203686	70	51	TELCIR_03312	hypothetical protein			0.254247	2.10377	-0.701207	76	78	2.58719	4.61814	29.4126	630	3316
Cont980	104596	68	35	TELCIR_06704	conserved hypothetical protein			0.254247	2.10377	-0.861548	76	49	0	0	0.0373932	0	3
Cont2406	59390	38	34	TELCIR_10399	hypothetical protein			0.254203	2.10303		80	78	0.427627	32.6367	46.0148	1247	1453
Cont2856	42795	45	60	TELCIR_11198	conserved domain protein			0.254184	2.10272	0.740923	41	65	0.249838	4.55396	6.58711	174	208
Cont46	524385	73	48	TELCIR_01146	hypothetical protein			0.254139	2.10197		83	80	-0.297802	23.027	15.5901	756	423
Cont1485	83932	71	59	TELCIR_08255	3-hydroxyacyl-CoA dehydrogenase, C-terminal domain protein			0.254128	2.10179	-1.16367	68	40	0.198152	7.00302	9.19059	331	359
Cont70	396228	74	44	TELCIR_01514	phosphoprotein phosphatase 1 family protein			0.25405	2.10049	-1.5561	78	18	9.10117	0	43.4905	0	2889
Cont1770	63631	50	29	TELCIR_09007	FYVE zinc finger			0.254004	2.09973		58	47	-0.740391	113.409	63.4957	29241	13530
Cont332	175766	47	43	TELCIR_03791	conserved hypothetical protein			0.253971	2.09918		87	87	0	163.089	154.836	15140	11879
Cont123	303879	66	37	TELCIR_02171	SRP40, C-terminal domain protein			0.253957	2.09894	-1.49616	68	28	-0.386818	224.248	156.366	5966	3438
Cont123	303879	66	37	TELCIR_02170	ribosomal protein L7Ae			0.253957	2.09894	-1.56554	76	14	-2.41357	102.139	16.5949	4394	590
Cont567	140392	45	38	TELCIR_05051	transporter, major facilitator family protein			0.25393	2.0985		49	49	5.23652	0	2.1702	0	200
Cont299	184801	49	33	TELCIR_03581	globin			0.253906	2.0981	-1.29268	43	38	-1.46067	1.11997	0.161332	84	10
Cont782	123168	68	33	TELCIR_05966	conserved domain protein			0.253889	2.09781	-1.53166	116	37	4.0018	0	2.31242	0	86
Cont85	362920	74	38	TELCIR_01706	hypothetical protein			0.253845	2.09708	-0.954898	93	79	5.10987	0.199995	19.1581	6	475
Cont104	346705	50	38	TELCIR_01952	conserved domain protein			0.253809	2.09648		54	61	-0.785664	27.3339	13.4553	1261	513
Cont19	750509	75	67	TELCIR_00584	DEAD\/DEAH box helicase			0.253755	2.09559		79	83	-0.530673	39.973	25.4127	8700	4571
Cont3265	38248	59	31	TELCIR_11818	conserved hypothetical protein			0.253662	2.09404	-0.870394	74	59.5	1.80041	0.696554	3.17593	69	260
Cont2110	67292	29	26	TELCIR_09757	ShTK domain protein			0.253595	2.09293		37	38	-2.26376	0.496309	0	42	0
Cont4123	35011	37	39	TELCIR_13017	Amiloride-sensitive sodium channel			0.253589	2.09283		39	51	0	0.16627	0.221309	20	22
Cont413	161816	61	47	TELCIR_04289	ATP-dependent DNA ligase domain			0.25346	2.09068	-1.5129	75	52	-0.158044	133.665	110.648	9836	6729
Cont2421	55844	33	31	TELCIR_10439	conserved hypothetical protein			0.253428	2.09015		38	40	0.371316	66.0445	85.8519	4617	4960
Cont3352	46715	32	44	TELCIR_11955	conserved hypothetical protein			0.253201	2.08637		79	92	-0.189146	133.512	104.905	3023	1963
Cont227	216920	71	46	TELCIR_03123	conserved hypothetical protein			0.253157	2.08564	-1.18679	65	71	-4.59223	4.16637	0	204	0
Cont1669	69783	38	24	TELCIR_08728	hypothetical protein			0.253021	2.08338	-0.970963	31	19	0	0.0484006	0	2	0
Cont332	175766	47	43	TELCIR_03793	conserved domain protein			0.252972	2.08257	-0.904766	46	48	8.08482	0.025853	25.5579	3	2451
Cont2111	68877	58	42	TELCIR_09759	RhoGAP domain protein			0.252952	2.08223	-1.28853	65	61	-0.514921	9.46214	5.44127	707	336
Cont304	185727	57	39	TELCIR_03601	conserved hypothetical protein			0.252833	2.08026		41	38.5	0	0	0.178137	0	3
Cont882	103847	38	24	TELCIR_06366	C. elegans Sre G protein-coupled chemoreceptor			0.25276	2.07904	-0.924006	39	38	0.34491	0	0.0980008	0	8
Cont48	515141	79	54	TELCIR_01177	conserved domain protein			0.25274	2.07871	-0.930603	84	84	0	0.338057	0.158344	31	12
Cont2644	52864	38	32	TELCIR_10868	conserved hypothetical protein			0.252713	2.07826		40	53	2.31559	2.28412	14.8987	64	345
Cont882	103847	38	24	TELCIR_06368	RPAP1-like, N-terminal			0.252575	2.07597		43	41	0.679957	38.3544	62.081	3376	4516
Cont5131	26165	27	34	TELCIR_14163	conserved domain protein			0.252553	2.0756		24	35	-0.244851	39.6678	29.5341	2077	1278
Cont820	113153	62	71	TELCIR_06114	hypothetical protein			0.252549	2.07553		66	92	7.73653	0	38.7189	0	1123
Cont5503	30007	53	44	TELCIR_14556	cysteine rich repeat			0.252501	2.07474		53	39	0.170046	30.2897	34.3118	4575	4283
Cont2054	55160	49	62	TELCIR_09626	conserved hypothetical protein			0.252498	2.07469	0.856639	48	84	0.701664	216.18	343.711	23862	31354
Cont204	239935	73	76	TELCIR_02944	SPRY domain protein			0.252477	2.07434		81	84	0	259.419	251.321	34068	27276
Cont537	132278	48	35	TELCIR_04945	SCP-like protein			0.252455	2.07397		48	48.5	0	0	0	0	0
Cont85	362920	74	38	TELCIR_01707	peptidase C13 family			0.252454	2.07395	-1.05011	75	51	5.2804	0.0160602	2.7595	2	284
Cont78	395094	65	43	TELCIR_01621	conserved domain protein			0.252361	2.07241	-1.11408	90	81	-0.735125	58.9915	31.4623	3022	1332
Cont3216	41366	38	25	TELCIR_11746	hypothetical protein			0.251928	2.06521	-1.49751	34	64.5	0	0.898808	0.675045	29	18
Cont183	248412	68	59	TELCIR_02766	hypothetical protein			0.251926	2.06518		68	56	0	0	0	0	0
Cont565	130587	56	33	TELCIR_05045	conserved hypothetical protein			0.251892	2.06461	-0.930788	83	75	-0.987424	3.17157	1.1109	228	66
Cont85	362920	74	38	TELCIR_01704	conserved domain protein			0.251759	2.0624	-1.22278	87	85	3.82612	0.86228	16.923	41	665
Cont2111	68877	58	42	TELCIR_09758	Acyltransferase			0.251741	2.0621	-1.1148	59	10	-0.821689	111.794	57.0038	4841	2040
Cont557	140171	34	25	TELCIR_05021	conserved hypothetical protein			0.251595	2.05967		106	93	1.07145	13.1884	30.7736	377	727
Cont976	97314	71	32	TELCIR_06697	hypothetical protein			0.25157	2.05926	-1.1091	89	73	0.200551	2.7894	4.55656	60	81
Cont64	407090	80	56	TELCIR_01434	conserved domain protein			0.251333	2.05532	-0.802419	92	85	4.64141	0	3.50996	0	133
Cont1566	78358	32	24	TELCIR_08455	conserved hypothetical protein			0.251236	2.0537		35	28	7.15876	0	28.7437	0	753
Cont468	142329	70	37	TELCIR_04552	hypothetical protein			0.251157	2.05239	-0.983322	77	83	1.52389	10.1161	29.3174	3012	7214
Cont209	253109	65	36	TELCIR_02983	triacylglycerol lipase			0.251064	2.05084	-0.896602	68	30	4.03322	1.30534	25.1648	133	2119
Cont2056	62566	48	45	TELCIR_09630	conserved hypothetical protein			0.251014	2.05001	-1.35035	55	52	1.34004	0.437747	1.74038	28	92
Cont3352	46715	32	44	TELCIR_11953	hypothetical protein			0.250953	2.049		39	62	0	93.3942	92.2492	2564	2093
Cont174	269246	35	36	TELCIR_02692	Apyrase			0.250917	2.0484		42	62	0	0	0	0	0
Cont4989	30832	30	17	TELCIR_14007	conserved hypothetical protein			0.250686	2.04456	-1.37963	33	39	2.54764	0.748983	6.02875	46	306
Cont73	391461	61	33	TELCIR_01561	hypothetical protein			0.250666	2.04423	-0.925767	60	42	0	0.0430883	0.104275	3	6
Cont85	362920	74	38	TELCIR_01703	peptidase C13 family			0.250658	2.04409	-1.1827	84	72	5.84414	0.603782	51.574	27	1906
Cont568	131213	36	40	TELCIR_05055	conserved hypothetical protein			0.25064	2.04379		37	31	-0.403875	56.6415	38.6267	4136	2331
Cont89	364351	71	48	TELCIR_01756	conserved domain protein			0.250514	2.0417	-0.713761	65	52	0	0	0.0167878	0	1
Cont1827	77241	45	25	TELCIR_09167	peptidase C13 family			0.250466	2.0409	-0.915911	65	70	0	0	0	0	0
Cont1227	83478	42	16	TELCIR_07526	patched family protein			0.250442	2.0405	-1.25078	42	36	0.344785	1.90973	2.72878	387	457
Cont777	119888	62	42	TELCIR_05949	hypothetical protein			0.250425	2.04022		60	55	0.84182	2.14557	4.72736	134	244
Cont145	274212	61	51	TELCIR_02379	conserved hypothetical protein			0.250263	2.03753		100	64	0	0	0	0	0
Cont991	106837	44	42	TELCIR_06744	2-oxo acid dehydrogenase acyltransferase (catalytic domain)			0.250255	2.03739		50	62	0.0969041	47.3505	51.2881	3739	3347
Cont1756	70917	35	25	TELCIR_08969	Sodium:neurotransmitter symporter family protein			0.250216	2.03674	-1.022	38	19	-2.46189	3.61399	0.422058	373	36
Cont374	170655	42	59	TELCIR_04060	conserved domain protein			0.250075	2.0344	0.845108	41	59	0	0	0.092941	0	6
Cont857	130433	74	76	TELCIR_06287	hypothetical protein			0.250025	2.03357		83	86	1.37698	54.9613	141.084	8317	17644
Cont642	126720	40	27	TELCIR_05409	zinc finger, C4 type (two domain)			0.249985	2.0329		37	41	-0.981493	39.2757	17.6264	3257	1208
Cont777	119888	62	42	TELCIR_05948	Transthyretin-like family protein			0.249949	2.03231		60	66	3.80678	15.5859	233.503	472	5844
Cont2296	55383	36	23	TELCIR_10174	hypothetical protein			0.249915	2.03174	-1.29597	48	17	-0.635823	29.9412	16.8247	1966	913
Cont2228	64070	42	33	TELCIR_10026	Copine			0.249841	2.03051		46	40	0.360651	2.35258	3.50277	269	331
Cont1421	81709	52	31	TELCIR_08074	hypothetical protein			0.249693	2.02805		50	49	-1.90941	9.3157	1.98123	1081	190
Cont2644	52864	38	32	TELCIR_10867	hypothetical protein			0.249633	2.02705		41	34	0.244088	58.1459	70.3311	2666	2665
Cont1318	88140	42	40	TELCIR_07793	conserved domain protein			0.24961	2.02667		39	49	0	6.69457	7.12548	216	190
Cont580	122019	56	33	TELCIR_05128; Tci-lgc-49	Cation transporter family protein	Ligand-gated anion channel	Cel-lgc-49	0.249523	2.02522	-0.877641	55	39	-1.98767	0.413514	0.0250179	60	3
Cont218	222409	69	48	TELCIR_03056	LSM domain protein			0.249364	2.02258		87	85	0	15.168	12.9554	425	300
Cont89	364351	71	48	TELCIR_01758	Translocon-associated protein (TRAP), alpha subunit			0.249363	2.02256	-0.714006	101	101	-0.626318	260.57	157.023	18437	9182
Cont2406	59390	38	34	TELCIR_10398	Hexokinase			0.249268	2.02098		37	37	0.424458	7.45428	10.8055	692	829
Cont1692	64107	42	25	TELCIR_08792	hypothetical protein			0.249248	2.02065		42	53	1.97196	0.571243	3.84008	18	100
Cont1692	64107	42	25	TELCIR_08791	hypothetical protein			0.249248	2.02065		50	78	1.69983	1.61395	6.80879	74	258
Cont133	283826	67	54	TELCIR_02274	Talin, middle domain protein			0.249238	2.02048		87	82	0.235938	76.4064	90.5826	4498	4407
Cont2498	57905	28	27	TELCIR_10596	papain family cysteine protease			0.24918	2.01952		67	71	4.3785	2.69642	69.1546	87	1844
Cont2030	56784	30	17	TELCIR_09582	hypothetical protein			0.24912	2.01852	0.935769	33	46	1.14284	1.67667	4.26658	233	490
Cont46	524385	73	48	TELCIR_01152	DAD family protein			0.24895	2.0157		75	72	0	6.29025	6.15382	235	190
Cont799	99432	61	34	TELCIR_06031	conserved domain protein			0.248826	2.01363	-1.03007	70	32	0	0	0	0	0
Cont209	253109	65	36	TELCIR_02990	conserved domain protein			0.248807	2.01332		87	84	-3.29811	5.17507	0.261752	311	13
Cont3408	52853	29	32	TELCIR_12037	conserved domain protein			0.24875	2.01237	1.22596	33	51	-0.132113	96.1764	79.8973	5063	3476
Cont1	1473920	77	55	TELCIR_00010	hypothetical protein			0.248705	2.01162		71	46	0	0	0	0	0
Cont3352	46715	32	44	TELCIR_11952	conserved domain protein			0.248608	2.01001	0.960599	34	75	0.722726	95.7882	157.928	5395	7351
Cont4788	34677	47	35	TELCIR_13784	aquaporin-9 domain protein			0.248392	2.00642		77	68	0.987367	0	0.377231	0	12
Cont976	97314	71	32	TELCIR_06699	hypothetical protein			0.248299	2.00487		110	101	0.757661	13.8934	27.3184	232	377
Cont1	1473920	77	55	TELCIR_00014	homeobox domain			0.248283	2.00461	-0.979085	86	86	-3.9567	8.64474	0.34498	849	28
Cont337	177834	37	34	TELCIR_03811	SH2 domain protein			0.248148	2.00236	-0.882077	37	33	5.27113	0.745294	34.5112	108	4133
Cont2891	44904	60	53	TELCIR_11253	ribosomal protein S2			0.24809	2.0014		91	101	0.0988047	891.901	928.478	56797	48864
Cont81	395215	71	54	TELCIR_01656	src			0.248028	2.00037	-1.06249	77	74	-0.777651	4.32405	2.01913	596	230
Cont896	102027	58	37	TELCIR_06407	immunoglobulin domain			0.248006	2		59	53	0.880304	47.448	87.5774	4351	6637
Cont867	109666	52	56	TELCIR_06323	hypothetical protein			0.247996	1.99983		60	65	5.1877	0.450743	23.7868	31	1352
Cont159	299133	36	25	TELCIR_02532	UDP-glucoronosyl and UDP-glucosyl transferase			0.247924	1.99864		51	69	0	0.572022	0.440463	66	42
Cont653	129746	43	39	TELCIR_05454	Janus\/Ocnus family (Ocnus)			0.247802	1.99661		60	69	2.17758	7.03629	36.1024	233	988
Cont2342	59370	39	36	TELCIR_10272	hypothetical protein			0.247678	1.99455		52	70	-0.033031	163.011	145.204	5075	3736
Cont369	165441	47	31	TELCIR_04014	conserved domain protein			0.247676	1.99451		55	57	-1.98878	1.37404	0	35	0
Cont1982	57824	39	39	TELCIR_09484	kelch repeat protein			0.247639	1.9939		39	32	-1.59157	180.141	55.3612	23045	5853
Cont2234	56936	41	32	TELCIR_10045	conserved hypothetical protein			0.247605	1.99333		61	52	-1.77552	4.64901	0.877559	250	39
Cont635	123846	38	52	TELCIR_05382	receptor family ligand-binding protein			0.24759	1.99308	0.773454	41	61	0	0	0	0	0
Cont568	131213	36	40	TELCIR_05056	conserved domain protein			0.247356	1.98919		36	50	0	93.4045	84.7658	4124	3093
Cont3942	30998	62	50	TELCIR_12778	glycosyl hydrolase family 38 N-terminal domain protein			0.247314	1.98849		66	48	-0.17046	195.541	160.823	11124	7561
Cont6	1000593	75	46	TELCIR_00216	Kunitz\/Bovine pancreatic trypsin inhibitor domain protein			0.247249	1.98741	-1.04948	82	83	-3.5357	2.25672	0	99	0
Cont98	356755	69	56	TELCIR_01875	conserved domain protein			0.247124	1.98534		81	97	-0.348996	0.408095	0.103958	38	8
Cont158	261953	65	53	TELCIR_02516	hypothetical protein			0.247027	1.98372		77	56	-0.235049	61.6878	46.4898	2357	1468
Cont466	154319	39	34	TELCIR_04549	hypothetical protein			0.247012	1.98347	-1.13879	37	20	0	0	0	0	0
Cont672	115820	73	67	TELCIR_05544	hypothetical protein			0.247006	1.98337		94	94	3.83657	2.47416	39.1129	278	3632
Cont209	253109	65	36	TELCIR_02982	triacylglycerol lipase			0.246923	1.98199		87	88	3.80562	0.260239	5.51064	26	455
Cont70	396228	74	44	TELCIR_01512	DB module			0.246919	1.98193	-0.922894	93	91	-0.298152	16.2946	11.4981	1485	866
Cont46	524385	73	48	TELCIR_01142	hypothetical protein			0.246814	1.98018		73	77	0.941541	17.4505	36.0299	647	1104
Cont3767	34326	48	39	TELCIR_12542	conserved hypothetical protein			0.246618	1.97692		17	24	0	2.93099	3.44938	73	71
Cont85	362920	74	38	TELCIR_01702	Ion channel			0.246554	1.97586	-0.969722	81	70	0.822072	2.49877	4.96286	343	563
Cont568	131213	36	40	TELCIR_05054	conserved hypothetical protein			0.246511	1.97514		35	30	-0.537034	14.3173	8.27175	932	445
Cont1763	65321	41	43	TELCIR_08988	conserved domain protein			0.246478	1.97459	0.762125	43	56	-0.719266	100.79	55.4437	5420	2464
Cont1318	88140	42	40	TELCIR_07794	cAMP-regulated phosphoprotein\/endosulfine conserved region			0.246469	1.97444	0.774668	39	48	1.08361	281.003	585.661	12725	21918
Cont193948	12519	54	38	TELCIR_22520	hypothetical protein			0.246424	1.9737	-0.847826	55	37	-1.51665	86.6907	26.3006	2748	689
Cont183	248412	68	59	TELCIR_02760	adenylate kinase isoenzyme 5 domain protein			0.246384	1.97303		80	53	-0.809878	32.6825	15.6761	1110	440
Cont2164	52228	35	43	TELCIR_09875	conserved domain protein			0.246321	1.97198	0.829109	37	42	5.18462	0.0426263	5.69083	3	331
Cont697	133445	43	36	TELCIR_05651	hypothetical protein			0.246286	1.9714	-0.76312	55	34	2.78946	0.548262	5.63896	30	255
Cont24	721594	67	45	TELCIR_00700	conserved hypothetical protein			0.24628	1.9713		80	71	0	0.28266	0	8	0
Cont2630	52662	48	35	TELCIR_10837	conserved hypothetical protein			0.246245	1.97072		81	79	2.19308	12.7589	61.1329	845	3346
Cont3134	53083	37	41	TELCIR_11622	hypothetical protein			0.246218	1.97027		30	52	1.72214	26.5923	98.4441	286	875
Cont1060	94427	42	37	TELCIR_06971	hypothetical protein			0.245876	1.96459	0.898238	36	49	7.10395	0	12.6342	0	725
Cont55	479011	73	59	TELCIR_01299	conserved domain protein			0.245856	1.96425		94	90	-0.481324	64.5105	42.2921	7285	3947
Cont5297	29199	36	38	TELCIR_14334	hypothetical protein			0.245852	1.96419	0.766053	33	39	0	0.0481806	0	3	0
Cont1	1473920	77	55	TELCIR_00008	conserved domain protein			0.245773	1.96287		111	86	-2.15224	0.359782	0	39	0
Cont1864	67663	38	31	TELCIR_09260; Tci-acr-6	Cation transporter family protein	Ligand-gated cation channel	Cel-acr-6	0.245731	1.96217	-0.842395	40	27	1.95056	0	0.173536	0	22
Cont145	274212	61	51	TELCIR_02385	conserved domain protein			0.245375	1.95626		55	46	4.5739	0.0210312	3.23191	1	127
Cont1390	81994	42	34	TELCIR_07995	surfeit locus protein 5			0.24529	1.95484		70	42	-0.611436	235.814	141.269	7742	3833
Cont430	165817	36	26	TELCIR_04374	conserved hypothetical protein			0.245256	1.95428		42	41	-0.602655	7.71628	3.53817	190	72
Cont468	142329	70	37	TELCIR_04553	hypothetical protein			0.245253	1.95423		93	86	0.858488	5.05418	10.7024	216	378
Cont6	1000593	75	46	TELCIR_00217	Kunitz\/Bovine pancreatic trypsin inhibitor domain protein			0.245218	1.95364	-0.927706	75.5	75	-3.08691	0.620016	0	73	0
Cont16	814054	73	44	TELCIR_00518	SCP-like protein			0.245129	1.95217		85	91	5.62916	0	6.62796	0	262
Cont3837	34245	52	42	TELCIR_12636	UAA transporter family protein			0.245079	1.95133		55	52	-0.391072	41.0467	28.3541	4705	2686
Cont401	155765	66	52	TELCIR_04219	conserved domain protein			0.245058	1.95098		64	49	1.23701	0	1.57511	0	14
Cont6867	22321	29	17	TELCIR_15788	conserved domain protein			0.245039	1.95067	-0.79973	28	16.5	-1.8414	115.95	28.7848	5732	1176
Cont155	299106	33	37	TELCIR_02481	hypothetical protein			0.244988	1.94982		33	35	0	0	0	0	0
Cont784	114686	64	49	TELCIR_05975	DE Adenylate cyclase associated (CAP) C-terminal			0.244917	1.94864		70	53	0	63.6881	62.1544	3551	2864
Cont145	274212	61	51	TELCIR_02380	hypothetical protein			0.244803	1.94674		72	61	0.31252	5.71464	8.55057	186	230
Cont1	1473920	77	55	TELCIR_00011	conserved domain protein			0.2448	1.94669	-1.08594	70	46	0	0	0	0	0
Cont1566	78358	32	24	TELCIR_08456	transporter, major facilitator family protein			0.244762	1.94606	1.01986	34	30	0.309085	5.36222	7.12371	817	897
Cont1124	79243	48	28	TELCIR_07177	globin			0.24475	1.94586		46	34	2.25416	36.8182	178.29	2032	8132
Cont707	118123	37	33	TELCIR_05690	conserved hypothetical protein			0.244635	1.94395		42	25	3.04202	0.546988	6.40399	37	358
Cont2807	44473	38	32	TELCIR_11122	Kunitz\/Bovine pancreatic trypsin inhibitor domain protein			0.244585	1.94312		45	44	-0.520639	179.442	117.193	30472	16447
Cont1022	98104	34	18	TELCIR_06848	hypothetical protein			0.244459	1.94103	-1.09931	42	29	-0.67664	1.4248	0.633948	223	82
Cont1864	67663	38	31	TELCIR_09261	conserved domain protein			0.244422	1.94041		38	53	-0.809809	249.335	132.309	20112	8820
Cont254	203686	70	51	TELCIR_03307	conserved hypothetical protein			0.244407	1.94016		91	93	0.829931	28.3598	50.5977	4230	6237
Cont193948	12519	54	38	TELCIR_22521	BRCA1 C-terminal domain protein			0.244395	1.93996	-0.847826	60	46	-0.475017	61.8624	40.5534	6058	3282
Cont2856	42795	45	60	TELCIR_11199	patched family protein			0.244348	1.93918	0.740923	44	54	-2.44125	1.3062	0.118085	174	13
Cont145	274212	61	51	TELCIR_02383	conserved domain protein			0.244098	1.93502		67	55	-0.141494	17.0238	12.5538	530	323
Cont210	222362	73	55	TELCIR_02998	conserved domain protein			0.244053	1.93427		74	47	9.54974	0.0954931	230.461	4	7978
Cont160	262865	58	47	TELCIR_02541	conserved domain protein			0.243986	1.93316		65	51.5	-0.572897	2.62562	1.1963	162	61
Cont145	274212	61	51	TELCIR_02384	Mov34\/MPN\/PAD-1 family protein			0.24391	1.9319		60	69	7.35747	1.44658	282.432	113	18233
Cont145	274212	61	51	TELCIR_02382	flavodoxin			0.243762	1.92944		63.5	65	-0.780529	12.3497	5.86844	741	291
Cont777	119888	62	42	TELCIR_05947	Transthyretin-like family protein			0.243671	1.92792		97	92	3.11848	8.01681	76.3949	329	2591
Cont145	274212	61	51	TELCIR_02381	scavenger mRNA decapping enzyme (DcpS)			0.243665	1.92782		71.5	66	0.322887	180.468	223.092	11237	11480
Cont6388	30038	27	33	TELCIR_15385	Ras family protein			0.243556	1.92601	0.725914	21	22	0.804176	10.2139	19.5091	503	794
Cont942	104216	47	47	TELCIR_06586	common central domain of tyrosinase			0.243473	1.92463		69	67	0.871758	7.9312	15.391	853	1368
Cont2662	51650	33	22	TELCIR_10892	hypothetical protein			0.24335	1.92259		40	26	0.0658934	9.3946	10.7048	686	646
Cont671	118161	41	32	TELCIR_05541	peptidase family M13			0.243348	1.92255		42	34	3.24876	0.145701	2.70327	12	184
Cont2900	45776	47	50	TELCIR_11266	C2 domain protein			0.243284	1.92149		90	93	0	131.457	127.791	11571	9296
Cont568	131213	36	40	TELCIR_05057	G-patch domain protein			0.24328	1.92142		37	62	0.248487	37.7043	45.9593	2305	2322
Cont2644	52864	38	32	TELCIR_10866	conserved hypothetical protein			0.243269	1.92124		38	34	0	64.7887	65.7297	3429	2875
Cont568	131213	36	40	TELCIR_05053	globin			0.243265	1.92117		32	42.5	0	3.03859	2.32576	215	136
Cont635	123846	38	52	TELCIR_05380	hypothetical protein			0.243138	1.91906	0.733412	41	58	0.120823	0	0.28776	0	7
Cont145	274212	61	51	TELCIR_02386	aminomethyltransferase			0.243135	1.91901		68	66	0.659002	36.3711	57.8117	3922	5152
Cont1186	95474	46	40	TELCIR_07388	dDENN domain protein			0.243087	1.91821		68	50	-0.602228	352.7	218.787	52507	26918
Cont468	142329	70	37	TELCIR_04554	hypothetical protein			0.243065	1.91785	-1.05332	102	88	0.647295	4.03799	8.27296	88	149
Cont671	118161	41	32	TELCIR_05540	hypothetical protein			0.242965	1.91619		40	33	0.791399	0.130258	0.650159	8	33
Cont1550	78038	51	35	TELCIR_08412	hypothetical protein			0.242954	1.916	-1.11673	85	85	6.26105	0	11.7789	0	405
Cont6	1000593	75	46	TELCIR_00259	conserved hypothetical protein			0.242908	1.91524	-0.922409	85	76	1.05618	43.3618	89.8966	5449	9336
Cont1669	69783	38	24	TELCIR_08727	conserved domain protein			0.242908	1.91524	-1.34466	38	31	0	0	0	0	0
Cont1390	81994	42	34	TELCIR_07996	GNS1\/SUR4 family protein			0.242899	1.91509		51	58	0.0156621	1634.16	1604.72	65214	52924
Cont96	360094	57	32	TELCIR_01832	hypothetical protein			0.242836	1.91404	-1.06948	62	31	0	0	0	0	0
Cont206	232071	72	46	TELCIR_02960	hypothetical protein			0.24278	1.91311	-1.38217	68	34	0	0.645862	1.05733	17	23
Cont328	184287	50	39	TELCIR_03763	hypothetical protein			0.242766	1.91288		55	67	0.966229	0.21094	1.53145	4	24
Cont4952	26425	48	53	TELCIR_13960	hypothetical protein			0.242744	1.91251		91	92	5.00832	0	5.0769	0	171
Cont129	308771	36	44	TELCIR_02230	spectrin repeat			0.242715	1.91203		39	45	0.134291	44.3387	47.5867	28047	24877
Cont2164	52228	35	43	TELCIR_09874	EF hand			0.242699	1.91176	-0.845959	34	41	-0.319455	147.707	108.28	6647	4027
Cont6	1000593	75	46	TELCIR_00252	conserved domain protein			0.242632	1.91065		89	80	0	0	0	0	0
Cont4029	41083	32	19	TELCIR_12887	conserved domain protein			0.242594	1.91002	-0.643305	56	63	0	3.67457	3.81926	234	201
Cont3554	49605	31	39	TELCIR_12238	putative tRNA intron endonuclease			0.242578	1.90975	0.8441	40	67	0.583719	24.6476	38.1342	1737	2221
Cont624	120655	37	21	TELCIR_05316	integrase core domain protein			0.242479	1.9081		72	84	4.28115	0	0.437628	0	104
Cont30	618942	77	66	TELCIR_00878	conserved hypothetical protein			0.242434	1.90736	-0.840723	81	90	1.44406	1.74264	5.88094	109	304
Cont151	268603	49	24	TELCIR_02450	reverse transcriptase (RNA-dependent DNA polymerase)			0.242293	1.90501	-0.780921	132	89	0	0.0139104	0	2	0
Cont151	268603	49	24	TELCIR_02449	conserved hypothetical protein			0.242293	1.90501		97	136	0	0.0256032	0	1	0
Cont2519	57888	31	18	TELCIR_10644	conserved domain protein			0.242195	1.90338	-1.01724	39	31	0	0	0	0	0
Cont16	814054	73	44	TELCIR_00519	conserved hypothetical protein			0.242124	1.9022	-1.38516	71	100	1.11745	0	0.712548	0	13
Cont2630	52662	48	35	TELCIR_10838	hypothetical protein			0.242111	1.90199		90	92	-0.98256	94.6399	44.075	11866	4567
Cont158	261953	65	53	TELCIR_02515	peptidase, S8\/S53 family			0.242069	1.90129		70	53	0.0692703	94.7715	98.8863	8476	7309
Cont253	215617	44	36	TELCIR_03296	conserved domain protein			0.241949	1.89929		82	79	1.23831	135.126	314.45	9816	18878
Cont328	184287	50	39	TELCIR_03762	conserved domain protein			0.241816	1.89708		56	62	-1.07776	31.856	13.3646	3363	1166
Cont6	1000593	75	46	TELCIR_00228	hypothetical protein			0.241756	1.89608		80	99	0	0.072107	0.0290836	3	1
Cont922	93282	76	57	TELCIR_06493	carbonate dehydratase, eukaryotic-type			0.24166	1.89449	-0.866064	81	67	0	0.05538	0.0804129	5	6
Cont253	215617	44	36	TELCIR_03302	7 transmembrane receptor (rhodopsin family)			0.241652	1.89435	-0.809561	46	36	-0.19889	0.425378	0.189079	49	18
Cont2512	57078	26	30	TELCIR_10628	ATPase, AAA family			0.241638	1.89412	0.818271	24	39	0.286874	32.6117	40.6227	2649	2727
Cont2936	40816	83	46	TELCIR_11321	glycosyl hydrolase, family 31			0.241584	1.89322	-1.08791	90	89	-0.704033	117.799	67.4199	22438	10613
Cont6	1000593	75	46	TELCIR_00258	spectrin repeat			0.241517	1.89211	-0.971439	79	76	1.06925	105.319	215.427	29361	49633
Cont1376	91768	74	52	TELCIR_07961	hypothetical protein			0.241467	1.89128		83	88	-0.0670898	30.6951	24.9646	973	654
Cont48	515141	79	54	TELCIR_01172	conserved domain protein			0.241454	1.89106	-0.80216	79	51	0	0	0	0	0
Cont1376	91768	74	52	TELCIR_07962	conserved domain protein			0.241432	1.8907		64	64	-0.818308	36.9847	18.5621	2910	1207
Cont990	100354	62	53	TELCIR_06742	integrase core domain protein			0.241405	1.89025		116	91	0	1.2013	0.872158	85	51
Cont707	118123	37	33	TELCIR_05688	globin			0.241288	1.8883	0.950756	36	62	3.74685	98.5674	1312.83	4882	53738
Cont198	242197	72	52	TELCIR_02877	hypothetical protein			0.241264	1.8879	-0.967198	67	38	0.428401	1.24686	1.86472	445	550
Cont962	93459	36	37	TELCIR_06656	conserved domain protein			0.241259	1.88782		50	29	0	0.102413	0	4	0
Cont48	515141	79	54	TELCIR_01171	conserved hypothetical protein			0.241203	1.88689	-0.80216	80	47	0	0	0	0	0
Cont430	165817	36	26	TELCIR_04379	ground-like domain protein			0.241203	1.88689	-0.93754	41	31	0.687136	0.0179353	0.21702	1	10
Cont466	154319	39	34	TELCIR_04547	leucine Rich Repeat			0.241183	1.88656		39	26	-0.0308803	32.1732	28.7711	5591	4132
Cont950	97203	41	17	TELCIR_06619	conserved hypothetical protein			0.241135	1.88576		49	34	0	1.84852	1.84036	79	65
Cont976	97314	71	32	TELCIR_06700	protein tyrosine kinase			0.241117	1.88546	-0.762722	81	60	0.133383	1.27095	1.83007	100	119
Cont4145	37306	40	41	TELCIR_13045	nematode cuticle collagen N-terminal domain			0.24101	1.88368		36.5	44	0	0	0.0173792	0	1
Cont1409	77638	38	30	TELCIR_08044	conserved hypothetical protein			0.241002	1.88355		45	55	1.5466	0	0.435209	0	17
Cont6	1000593	75	46	TELCIR_00233	hypothetical protein			0.240994	1.88341	-0.967836	85	88	5.49066	0.506879	32.3803	34	1795
Cont631	130749	44	31	TELCIR_05357	peptidyl-prolyl cis-trans isomerase, FKBP-type			0.240977	1.88313		53	63	-0.329485	248.462	182.308	9634	5842
Cont1756	70917	35	25	TELCIR_08967	hypothetical protein			0.240959	1.88283	0.846117	64	57	-1.19194	1.1444	0.325376	183	43
Cont48	515141	79	54	TELCIR_01170	conserved hypothetical protein			0.240887	1.88164		78	92	0	0	0	0	0
Cont1376	91768	74	52	TELCIR_07960	hypothetical protein			0.240844	1.88092	-1.17703	69	28	0	0.984092	0.903836	83	63
Cont568	131213	36	40	TELCIR_05058	conserved hypothetical protein			0.240826	1.88062		33	41	0	13.5578	13.8201	495	417
Cont3817	40811	39	27	TELCIR_12600	conserved domain protein			0.240811	1.88037	-0.964961	45	35	-0.673738	8.92488	4.30305	389	155
Cont5025	29193	43	38	TELCIR_14053	hypothetical protein			0.240748	1.87932		51	58	2.37593	0	1.18079	0	29
Cont4469	37318	45	48	TELCIR_13422	astacin (Peptidase family M12A)			0.24068	1.87819		53	32	-6.26506	52.4703	0.439515	4767	33
Cont187	248773	29	33	TELCIR_02798	glycosyl hydrolase family 20, catalytic domain protein			0.240678	1.87816	-1.04889	31	26	-1.59365	1.37404	0.151146	77	7
Cont85	362920	74	38	TELCIR_01712	putative dihydrolipoyllysine-residue succinyltransferase, E2 component of oxoglutarate dehydrogenase (succinyl-transferring) complex			0.240677	1.87814		91	98	-0.184872	132.319	107.681	10823	7279
Cont328	184287	50	39	TELCIR_03764	conserved domain protein			0.240654	1.87776		49	57	3.16825	0.436802	5.37934	45	458
Cont430	165817	36	26	TELCIR_04373	conserved domain protein			0.240535	1.87578		53	49	0	0	0.0846591	0	2
Cont48	515141	79	54	TELCIR_01173	conserved hypothetical protein			0.240529	1.87568		87	59	0	0	0	0	0
Cont784	114686	64	49	TELCIR_05976	CAP protein			0.240438	1.87417		71	57	0	117.185	112.019	27329	21590
Cont5052	25364	64	53	TELCIR_14083	conserved domain protein			0.240325	1.87229		77	58	0.278051	73.3351	90.7275	2719	2780
Cont6	1000593	75	46	TELCIR_00227	hypothetical protein			0.240284	1.87161		88	91	0	0	0	0	0
Cont985	106550	41	28	TELCIR_06718	transporter, major facilitator family protein			0.240261	1.87123	-0.970598	47	38.5	0.324135	99.6152	121.922	26784	27092
Cont2276	55219	50	78	TELCIR_10137	Lecithin:cholesterol acyltransferase			0.24019	1.87005		87	93	-0.90017	6.16735	2.57437	487	168
Cont2220	51479	49	26	TELCIR_10015	C2 domain protein			0.240077	1.86817	-1.02664	54	35	7.75444	0	9.20644	0	1137
Cont1189	93710	42	39	TELCIR_07403	conserved domain protein			0.240073	1.8681		50	55	-0.773627	68.7773	36.4571	5684	2490
Cont2662	51650	33	22	TELCIR_10891	conserved domain protein			0.239985	1.86664	-1.18012	42	32	0	0	0	0	0
Cont381	185712	41	39	TELCIR_04093	conserved domain protein			0.239894	1.86513		49	53	0	0	0	0	0
Cont697	133445	43	36	TELCIR_05652	hypothetical protein			0.239852	1.86443		44	34	2.47054	1.03919	8.14191	40	259
Cont3391	44879	42	42	TELCIR_12008	hypothetical protein			0.239833	1.86411		45	56	3.10907	10.2438	92.5408	777	5801
Cont32	588098	71	58	TELCIR_00892	conserved hypothetical protein			0.239799	1.86355	-1.28551	50	46	0.962538	29.5715	58.1638	3239	5265
Cont55	479011	73	59	TELCIR_01306	conserved hypothetical protein			0.239793	1.86345		94	89	-0.0906305	312.103	274.028	21200	15383
Cont166	257812	68	56	TELCIR_02605	conserved domain protein			0.239783	1.86328	-1.33738	72	23	0.649161	0.273895	1.09368	10	33
Cont668	117741	35	21	TELCIR_05527	UDP-glucoronosyl and UDP-glucosyl transferase			0.239782	1.86326	-1.00955	36	32	5.57838	0	2.38248	0	253
Cont206	232071	72	46	TELCIR_02959	hypothetical protein			0.239661	1.86125		88	81	0.618733	2.02467	3.98706	102	166
Cont6	1000593	75	46	TELCIR_00220	conserved domain protein			0.239657	1.86118		82	85	2.45474	0.935271	6.48279	81	464
Cont568	131213	36	40	TELCIR_05059	conserved hypothetical protein			0.239577	1.85985		40	58	-0.194913	14.6832	10.3728	507	296
Cont129	308771	36	44	TELCIR_02231	G-protein alpha subunit			0.239512	1.85877	0.909761	38	56	0.141908	0.192992	0.467048	13	26
Cont85	362920	74	38	TELCIR_01708	hypothetical protein			0.239469	1.85806		64.5	26	3.93163	0	3.57728	0	82
Cont10	911443	65	42	TELCIR_00349	conserved domain protein			0.239426	1.85734	-0.770138	59	31	1.6368	0	0.369977	0	18
Cont328	184287	50	39	TELCIR_03770	zinc carboxypeptidase			0.239418	1.85721	-0.926997	48	34	1.8252	0.394335	2.21399	25	116
Cont707	118123	37	33	TELCIR_05691	conserved domain protein			0.239398	1.85688		38	43	0	0	0	0	0
Cont96	360094	57	32	TELCIR_01831	hypothetical protein			0.239316	1.85551	-1.06948	59	40	0	0	0.231097	0	6
Cont1622	74816	65	59	TELCIR_08602	RecF\/RecN\/SMC N-terminal domain protein			0.239269	1.85473		50	53	-0.611442	187.889	115.762	50359	25642
Cont2083	57093	33	31	TELCIR_09685	Bestrophin			0.239189	1.8534		39	40	0	2.24003	1.67658	194	120
Cont166	257812	68	56	TELCIR_02607	conserved domain protein			0.239158	1.85289	-0.814793	59	60	9.69027	0	67.5495	0	4345
Cont328	184287	50	39	TELCIR_03769	WD domain, G-beta repeat protein			0.239158	1.85289		54	53	-0.0173827	203.166	187.86	22368	17093
Cont639	127035	34	20	TELCIR_05401	conserved domain protein			0.23904	1.85093	-1.37926	79	80	-0.00776871	557.209	525.153	98250	76526
Cont6	1000593	75	46	TELCIR_00221	Complex I intermediate-associated protein 30			0.239007	1.85038		91	99	-0.207682	189.209	151.82	12049	7990
Cont962	93459	36	37	TELCIR_06658	hypothetical protein			0.238929	1.84908	0.946042	34	70	6.17535	2.66725	240.338	77	5734
Cont1	1473920	77	55	TELCIR_00013	conserved domain protein			0.2389	1.8486	-0.922904	82	80	2.32226	0	0.725503	0	28
Cont181	257548	58	37	TELCIR_02749	collagen triple helix repeat protein			0.23889	1.84843		55	58	0	0	0	0	0
Cont568	131213	36	40	TELCIR_05061	immunoglobulin I-set domain			0.238888	1.8484	0.956562	33	41	0.220705	1.16032	1.45189	821	849
Cont669	128760	34	19	TELCIR_05530	hypothetical protein			0.238886	1.84837	1.48182	28	55	0	0.606719	1.1228	17	26
Cont140	281764	83	82	TELCIR_02348	hypothetical protein			0.238843	1.84765		75	83.5	0	0	0	0	0
Cont3554	49605	31	39	TELCIR_12239	acyl carrier protein			0.238837	1.84755	0.8441	33	65	1.03849	12.5604	27.777	615	1124
Cont1395	94965	43	38	TELCIR_08013	DnaJ domain protein			0.238796	1.84687	-1.03959	42	32	-0.187741	856.823	715.516	239108	165018
Cont1124	79243	48	28	TELCIR_07178	globin			0.238783	1.84665		44	44	2.52992	32.4049	191.118	1605	7823
Cont6	1000593	75	46	TELCIR_00218	G-patch domain protein			0.238707	1.84539		90	92	-0.902127	92.7914	45.4576	9008	3647
Cont2639	49716	46	39	TELCIR_10852	gamma-glutamyltranspeptidase			0.2387	1.84527	-0.73166	49	38	-0.783682	7.46147	3.56212	806	318
Cont6	1000593	75	46	TELCIR_00222	conserved hypothetical protein			0.238517	1.84223		87	100	-0.0473508	17.5433	13.9412	571	375
Cont1374	76989	41	36	TELCIR_07955	glycosyltransferase family 43			0.238441	1.84097		44	46	2.97221	0	0.933184	0	43
Cont777	119888	62	42	TELCIR_05946	Transthyretin-like family protein			0.238413	1.8405		98	91	3.91885	11.3701	185.059	428	5757
Cont46	524385	73	48	TELCIR_01143	hypothetical protein			0.238389	1.8401		68	51	0.841266	16.0728	31.6455	464	755
Cont1900	70986	41	27	TELCIR_09319	hypothetical protein			0.238369	1.83977		24	8	2.37593	0	0.96862	0	29
Cont244	209604	79	70	TELCIR_03236	conserved domain protein			0.238334	1.83919		82	87	5.16949	0	12.1878	0	191
Cont1189	93710	42	39	TELCIR_07404	zinc finger, C3HC4 type (RING finger)			0.238334	1.83919		47	40	-0.93074	157.316	74.8624	6367	2504
Cont55	479011	73	59	TELCIR_01305	conserved hypothetical protein			0.238179	1.83661		100	83	-0.246651	310.651	241.284	9056	5813
Cont778	119519	33	39	TELCIR_05953	hypothetical protein			0.238138	1.83593		45	36	0	1.77683	2.17471	87	88
Cont2607	49781	51	58	TELCIR_10799	conserved domain protein			0.238051	1.83448		90	80	0.183999	53.4371	62.569	2072	2005
Cont6	1000593	75	46	TELCIR_00242	hypothetical protein			0.238008	1.83377	-0.876633	58	29	0	0	0	0	0
Cont3515	39051	42	49	TELCIR_12187	hypothetical protein			0.237876	1.83157		47	60	-1.03633	22.1654	9.59457	3511	1256
Cont48	515141	79	54	TELCIR_01169	conserved hypothetical protein			0.237863	1.83136		72	73	3.02387	2.7432	26.6077	125	1002
Cont100	341586	50	40	TELCIR_01899	HEAT repeat protein			0.23778	1.82998	-1.10949	47	35	-3.84061	1.77291	0.0380364	282	5
Cont971	95580	35	32	TELCIR_06688	transporter, major facilitator family protein			0.237752	1.82951		36	37	-1.82172	27.9489	6.90623	3702	756
Cont788	111421	43	42	TELCIR_05991	Plectin\/S10 domain protein			0.237748	1.82944		35	52	0.757323	46.3351	81.1554	1495	2164
Cont3144	51655	23	28	TELCIR_11642	conserved domain protein			0.237739	1.82929	1.21568	23	36	-2.22752	0.918793	0	41	0
Cont634	119201	49	35	TELCIR_05373	conserved domain protein			0.237731	1.82916		55	40	-0.444487	99.8983	64.8927	2375	1275
Cont150	268829	77	51	TELCIR_02437	Profilin			0.237692	1.82851		83	86	0.481613	25.5952	37.9726	920	1128
Cont187	248773	29	33	TELCIR_02799	glycosyl hydrolase family 20, catalytic domain protein			0.237597	1.82693		32	31	-1.48309	10.6293	3.10496	1077	260
Cont2746	53079	44	44	TELCIR_11023	peptidase dimerization domain protein			0.237471	1.82484		35	44	0.979189	6.14564	13.056	614	1078
Cont253	215617	44	36	TELCIR_03297	hypothetical protein			0.237413	1.82387		90	78	1.80861	5.09091	20.0892	268	874
Cont1126	114722	39	54	TELCIR_07185	conserved domain protein			0.23727	1.8215		62	70	0.430349	0.0832331	0.201427	20	40
Cont1342	74222	35	27	TELCIR_07866	conserved domain protein			0.237241	1.82101		37	29	-0.712955	80.192	43.8217	3813	1722
Cont171	274132	69	47	TELCIR_02642	hypothetical protein			0.237184	1.82007		61	68	0.34491	0	0.657736	0	8
Cont443	156115	71	48	TELCIR_04441	conserved hypothetical protein			0.237141	1.81935	-1.09836	66	50	0	0.220828	0.059379	18	4
Cont6	1000593	75	46	TELCIR_00226	hypothetical protein			0.237137	1.81929		96	99	0	0	0	0	0
Cont3447	45735	24	21	TELCIR_12094	conserved domain protein			0.237098	1.81864		58	32	0	0	0	0	0
Cont758	124248	43	33	TELCIR_05880	conserved hypothetical protein			0.237048	1.81781		45	59	-0.453905	135.206	91.5557	14197	7945
Cont64	407090	80	56	TELCIR_01439	clathrin light chain			0.237019	1.81732		87	98	-0.554169	302.238	191.759	19760	10361
Cont3062	45462	40	22	TELCIR_11523	hypothetical protein			0.236981	1.81669	0.85298	35	26	0	0.161652	0.0558861	7	2
Cont4284	35375	37	50	TELCIR_13198	conserved domain protein			0.236897	1.8153	0.833804	38	30	-0.0733693	1.10414	0.381722	35	10
Cont1165	87502	78	72	TELCIR_07307	conserved domain protein			0.236888	1.81515	-0.672149	23	38	3.66385	0.0591338	1.9051	8	213
Cont413	161816	61	47	TELCIR_04291	conserved domain protein			0.236857	1.81463		61	58	-0.222227	625.572	499.39	16643	10980
Cont1022	98104	34	18	TELCIR_06847	conserved hypothetical protein			0.236693	1.8119	-1.10721	32	6	-2.03825	4.9525	0.864665	499	72
Cont132	302955	42	35	TELCIR_02261	ground-like domain protein			0.23663	1.81086	0.753948	39	61	2.26654	0.0112524	0.36762	1	27
Cont557	140171	34	25	TELCIR_05020	conserved domain protein			0.236515	1.80894		88	91	-0.814922	3.82498	1.33358	118	34
Cont85	362920	74	38	TELCIR_01709	conserved domain protein			0.236486	1.80846	-1.16148	65	30	5.20712	0	5.94295	0	196
Cont19	750509	75	67	TELCIR_00583	tubulin binding cofactor A			0.236428	1.8075		94	100	-0.178234	34.0617	25.7642	1099	687
Cont19	750509	75	67	TELCIR_00582	hypothetical protein			0.236428	1.8075		82	60	-0.314252	0.326146	0	12	0
Cont46	524385	73	48	TELCIR_01141	SH2 domain protein			0.23641	1.8072	-0.856553	71	49	0	76.4873	71.4756	6148	4748
Cont908	91692	58	34	TELCIR_06440	7 transmembrane receptor (rhodopsin family)			0.236387	1.80682	-0.67422	58	52	0.133458	35.0649	38.9241	3801	3487
Cont3144	51655	23	28	TELCIR_11641	conserved hypothetical protein			0.236347	1.80615	1.17839	22	47	0	1.01468	1.00853	56	46
Cont209	253109	65	36	TELCIR_02981	triacylglycerol lipase			0.236238	1.80434		89	83	0	1.03279	1.2497	57	57
Cont2607	49781	51	58	TELCIR_10798	conserved hypothetical protein			0.236169	1.80319		63	64	-0.167768	12.1636	7.91979	210	113
Cont784	114686	64	49	TELCIR_05977	conserved domain protein			0.236163	1.80309		73	60	-0.212222	151	117.008	3248	2080
Cont7180	26532	58	48	TELCIR_16031	hypothetical protein			0.236064	1.80145	-2.1922	31	5	-1.61524	2.6413	0.501337	153	24
Cont1159	88320	68	47	TELCIR_07299	ankyrin repeat protein			0.236049	1.8012	-0.785618	69	82	0.264958	262.254	308.478	24123	23450
Cont1926	63988	42	33	TELCIR_09380	hypothetical protein			0.235987	1.80017		46	39	0.257205	42.907	52.1574	3040	3054
Cont458	153750	48	67	TELCIR_04507	hypothetical protein			0.235912	1.79892	1.15794	24	62	0.288349	8.89403	12.875	219	262
Cont1926	63988	42	33	TELCIR_09379	zinc finger, C4 type (two domain)			0.235775	1.79664	-1.79852	46	44	-0.343395	82.5648	61.0315	30799	18815
Cont78	395094	65	43	TELCIR_01615	conserved hypothetical protein			0.235652	1.7946		54	70	1.12186	10.9791	26.1395	463	911
Cont758	124248	43	33	TELCIR_05881	variant SH3 domain			0.235637	1.79435		47	51	-0.232082	178.875	141.48	14226	9299
Cont166	257812	68	56	TELCIR_02606	conserved hypothetical protein			0.235634	1.7943	-0.89121	89	90	-0.375858	0.440689	0.177747	57	19
Cont2051	63967	52	41	TELCIR_09621	Fz domain protein			0.235604	1.7938	-0.943547	42	48	-2.67712	15.5486	2.01927	2702	290
Cont1443	81044	56	42	TELCIR_08128	conserved domain protein			0.235587	1.79351		55	67	0.892333	39.254	76.6263	1011	1631
Cont413	161816	61	47	TELCIR_04288	conserved hypothetical protein			0.23545	1.79124		69	62	1.61678	0.523013	2.26421	45	161
Cont100	341586	50	40	TELCIR_01898	conserved domain protein			0.235358	1.78971		48	39	-3.68096	4.5232	0.204513	562	21
Cont140	281764	83	82	TELCIR_02347	conserved hypothetical protein			0.235342	1.78944		83	85	0.0797544	0.533592	0.889958	37	51
Cont1378	85033	48	36	TELCIR_07967	hypothetical protein			0.235326	1.78918		48	38	0.320016	2.67517	4.82497	53	79
Cont683	132904	42	28	TELCIR_05595	conserved domain protein			0.235301	1.78876	-0.832603	46	24	1.8692	0.223152	2.43016	6	54
Cont7692	16385	56	46	TELCIR_16417	regulator of G protein signaling domain			0.235301	1.78876		62	50	-0.594445	148.603	91.641	19431	9903
Cont8105	13613	38	34	TELCIR_16718	TFIIE alpha subunit			0.23529	1.78858		76	63	-0.875462	168.016	84.0464	9891	4089
Cont316	202352	48	40	TELCIR_03674	hypothetical protein			0.235237	1.7877		80	110	0	0	0.160323	0	3
Cont658	135974	54	53	TELCIR_05481	conserved domain protein			0.235178	1.78671	0.672335	41	49	0.286093	59.9712	74.249	3191	3265
Cont2305	58457	38	26	TELCIR_10190	thrombospondin type 1 domain			0.23517	1.78658	-1.27165	31	22.5	0	0	0.0482175	0	3
Cont443	156115	71	48	TELCIR_04440	calponin family repeat			0.235144	1.78615		73	78	2.07109	102.597	421.587	16987	57687
Cont2807	44473	38	32	TELCIR_11123	ferrochelatase			0.235045	1.7845	1.10758	40	53	0	104.81	102.339	10412	8402
Cont1189	93710	42	39	TELCIR_07406	hypothetical protein			0.234994	1.78366		41.5	33	1.22516	3.53324	9.49259	236	524
Cont81	395215	71	54	TELCIR_01672	CLN3 protein			0.234906	1.78219		87	88	3.94815	0.328442	7.29809	33	606
Cont635	123846	38	52	TELCIR_05379	hypothetical protein			0.23474	1.77943	0.83357	39	57	1.23701	0	0.266808	0	14
Cont5	1010843	84	76	TELCIR_00166	TGF-beta propeptide			0.234695	1.77868		92	87	-0.783256	299.983	162.704	25386	11379
Cont160	262865	58	47	TELCIR_02540	conserved domain protein			0.234685	1.77852		60	57	1.64196	0.0821685	1.02739	3	31
Cont55	479011	73	59	TELCIR_01304	ATPase, AAA family			0.234674	1.77833		95	87	-1.20165	29.5288	11.4351	4162	1332
Cont6753	22510	34	12	TELCIR_15692	conserved hypothetical protein			0.234585	1.77685	-1.51585	30	28	0	0.224963	0.288222	17	18
Cont367	191128	26	24	TELCIR_04007	hypothetical protein			0.234561	1.77646	0.969466	48	71	3.54193	0	1.22988	0	63
Cont328	184287	50	39	TELCIR_03765	conserved hypothetical protein			0.234514	1.77567		56	54	0.423325	0.863682	1.56082	77	115
Cont48	515141	79	54	TELCIR_01174	Ser\/Thr phosphatase family protein			0.234429	1.77426		91	92.5	7.72516	0.123253	62.2568	9	3757
Cont89	364351	71	48	TELCIR_01759	nuclear transport factor 2 (NTF2) domain			0.234373	1.77333		83	90	0.0611839	24.4671	27.3233	921	850
Cont2231	69294	50	32	TELCIR_10034	nematode cuticle collagen N-terminal domain			0.234318	1.77242		32	33	0	0	0	0	0
Cont1692	64107	42	25	TELCIR_08790; Tci-eat-2	putative neuronal acetylcholine receptor subunit alpha-7	Ligand-gated cation channel	Cel-eat-2	0.234227	1.7709		46	55	-1.14237	18.0074	7.07634	2217	720
Cont1608	69469	42	34	TELCIR_08571	Emp24\/gp25L\/p24 family protein			0.234099	1.76877		31	42	-0.459912	27.7665	17.4593	1501	780
Cont53	492791	67	30	TELCIR_01243	histidine acid phosphatase			0.234081	1.76847	-1.94888	88	89	7.17215	0	8.85345	0	760
Cont291	202808	29	32	TELCIR_03529	conserved domain protein			0.234075	1.76838	0.981491	30	29	0	0	0	0	0
Cont826	116831	40	39	TELCIR_06141	hypothetical protein			0.23405	1.76796		85.5	93	4.32598	0.555224	22.7201	11	372
Cont458	153750	48	67	TELCIR_04508	conserved domain protein			0.234019	1.76744	1.15794	30	67	0.255333	84.3835	101.762	3869	3856
Cont1651	78939	53	52	TELCIR_08682	conserved domain protein			0.233989	1.76695		52	46	0	0.099528	0	6	0
Cont3230	41954	64	51	TELCIR_11763	mitochondrial dicarboxylate transporter domain protein			0.233984	1.76686	-1.16542	77	58	-0.301634	176.629	133.856	21496	13463
Cont6	1000593	75	46	TELCIR_00223	conserved domain protein			0.233954	1.76636		76	60	-0.43208	48.2092	31.6371	2456	1332
Cont410	151625	82	75	TELCIR_04261	conserved domain protein			0.233941	1.76615		85	93	-0.253624	64.3466	48.9562	4644	2920
Cont1778	78959	61	58	TELCIR_09032	RanBP1 domain protein			0.233897	1.76542		72	72	-0.838258	182.669	93.7863	9823	4168
Cont1006	100243	81	58	TELCIR_06801	hypothetical protein			0.233871	1.76498	-0.886828	81	83	0	0	0.0786863	0	3
Cont5613	22333	70	64	TELCIR_14670	conserved domain protein			0.233795	1.76372		90	98	5.13866	0	10.2497	0	187
Cont1060	94427	42	37	TELCIR_06974	conserved domain protein			0.233721	1.76249	-0.905974	50	20	0	40.8233	38.6509	855	669
Cont1900	70986	41	27	TELCIR_09318	conserved domain protein			0.233693	1.76202		55	66	6.10254	0.7872	73.5659	43	3321
Cont100	341586	50	40	TELCIR_01897	conserved domain protein			0.233681	1.76182	-1.11087	49	37	-0.198293	5.83836	3.90949	309	171
Cont328	184287	50	39	TELCIR_03771	hypothetical protein			0.233655	1.76139		46	50	6.98768	0	16.4377	0	669
Cont412	151740	46	67	TELCIR_04284	conserved domain protein			0.233647	1.76126		200	196	1.12914	0.105327	0.521376	11	45
Cont412	151740	46	67	TELCIR_04285	conserved domain protein			0.233647	1.76126		70	96	0	0.117775	0.475032	3	10
Cont183	248412	68	59	TELCIR_02757	hypothetical protein			0.233629	1.76096		70	79	0	0	0	0	0
Cont1321	80930	44	28	TELCIR_07806	hypothetical protein			0.23361	1.76064		66	69	0	3.28442	3.88389	176	172
Cont16	814054	73	44	TELCIR_00510	integrase core domain protein			0.233595	1.76039		85	53	2.42767	0	0.536647	0	30
Cont401	155765	66	52	TELCIR_04214	hypothetical protein			0.233502	1.75885		53	49	-0.255656	111.772	85.9369	7529	4784
Cont1578	65652	48	30	TELCIR_08493	hypothetical protein			0.233483	1.75853	-1.22713	48	34	-1.39413	110.288	38.0918	8303	2370
Cont2930	48263	39	35	TELCIR_11311	conserved domain protein			0.233477	1.75843		52	40	-0.602803	48.5664	28.1562	2323	1113
Cont6	1000593	75	46	TELCIR_00224	Helix-loop-helix DNA-binding domain protein			0.233323	1.75587		76	93	-0.225831	28.0395	20.6365	1238	753
Cont430	165817	36	26	TELCIR_04372	conserved domain protein			0.233242	1.75453		33	29	0	0	0	0	0
Cont2493	46250	59	36	TELCIR_10583	Choline\/Carnitine O-acyltransferase			0.233201	1.75384	-0.99006	64	46	0	3.18721	2.89427	525	394
Cont369	165441	47	31	TELCIR_04012	conserved domain protein			0.2331	1.75216		54	31	0	0	0	0	0
Cont669	128760	34	19	TELCIR_05531	hypothetical protein			0.233008	1.75063	1.48182	32	80	0	0.428272	0.647771	4	5
Cont6	1000593	75	46	TELCIR_00225	conserved domain protein			0.232955	1.74975		98	95	-0.508619	112.01	71.3787	5104	2688
Cont55	479011	73	59	TELCIR_01298	hypothetical protein			0.232951	1.74969		84	95	-1.43684	207.672	71.2414	24980	7082
Cont39	593191	70	43	TELCIR_01016	conserved domain protein			0.232909	1.74899		52	65	-0.0773617	3.33512	2.03775	101	51
Cont367	191128	26	24	TELCIR_04006	hypothetical protein			0.232879	1.74849	1.33506	25	12	0	0.0180268	0.0218127	2	2
Cont401	155765	66	52	TELCIR_04213	conserved domain protein			0.232831	1.74769		75	49	-0.483705	9.72553	5.15679	267	117
Cont85	362920	74	38	TELCIR_01701	conserved domain protein			0.232806	1.74728		92.5	75	0	0	0.326081	0	9
Cont251	224634	68	53	TELCIR_03289	hypothetical protein			0.232782	1.74688	-0.853939	53	15	0	0	0	0	0
Cont39	593191	70	43	TELCIR_01015	conserved domain protein			0.232633	1.7444		72	64	1.72518	4.81669	17.7223	319	970
Cont183	248412	68	59	TELCIR_02759	KH domain protein			0.232562	1.74322		67	78	-2.18207	2.98219	0.196114	92	5
Cont93	343657	70	55	TELCIR_01791	WD domain, G-beta repeat protein			0.232517	1.74247	-1.27562	70	77	-2.26216	2.86156	0.378541	311	34
Cont183	248412	68	59	TELCIR_02758	hypothetical protein			0.232509	1.74234		87	79	-1.71253	5.1232	0.801616	116	15
Cont93	343657	70	55	TELCIR_01790	conserved domain protein			0.23247	1.74169		87	96	8.48467	0.0617161	71.2237	4	3815
Cont1574	80753	80	77	TELCIR_08480	SH2 domain protein			0.232434	1.74109	-1.06657	89	88	8.15194	0.0277662	25.4501	4	3030
Cont12713	12407	34	33	TELCIR_19010	conserved domain protein			0.23238	1.74019		74	56	2.28136	268.134	1291.19	6147	24463
Cont304	185727	57	39	TELCIR_03599	RhoGEF domain protein			0.232351	1.73971	-0.907029	61	34	-0.841938	66.1973	34.0911	12965	5518
Cont1	1473920	77	55	TELCIR_00007	conserved domain protein			0.232332	1.7394	-0.877116	74	20	0	0	0	0	0
Cont1763	65321	41	43	TELCIR_08989	conserved domain protein			0.232286	1.73863		37	43	1.75973	3.96413	14.6681	414	1266
Cont16	814054	73	44	TELCIR_00520	SCP-like protein			0.2322	1.7372		72	73	0	0	0	0	0
Cont639	127035	34	20	TELCIR_05399	Protein-L-isoaspartate(D-aspartate) O-methyltransferase (PCMT)			0.232183	1.73692		34	22	-0.959947	83.5276	39.3734	9929	3868
Cont6189	22285	37	40	TELCIR_15203	hypothetical protein			0.232109	1.73569	-0.723732	42	59	4.36123	0.333988	8.96888	57	1265
Cont401	155765	66	52	TELCIR_04212	papain family cysteine protease			0.2321	1.73554		65	51.5	3.26744	0.049764	1.59571	4	106
Cont174	269246	35	36	TELCIR_02693	conserved domain protein			0.232081	1.73522	0.759701	36	37	11.2743	0.0259797	234.041	3	22335
Cont2077	71039	40	32	TELCIR_09673	Doublecortin			0.232079	1.73519	-1.11595	35	39	3.7181	0.25818	5.62325	18	324
Cont1861	66532	28	54	TELCIR_09255	hypothetical protein			0.232028	1.73434	1.165	29	43	0	0	0	0	0
Cont7666	16760	39	35	TELCIR_16396	hypothetical protein			0.232023	1.73426	-0.791068	54	63	0.119773	36.4759	40.4037	2956	2706
Cont990	100354	62	53	TELCIR_06741	reverse transcriptase (RNA-dependent DNA polymerase)			0.231968	1.73334		45	52	0	0.0101823	0.0492828	1	4
Cont1	1473920	77	55	TELCIR_00025	Ribosomal Proteins L2, RNA binding domain			0.231946	1.73298		80	84	0	224.029	209.129	16549	12767
Cont2307	54047	65	52	TELCIR_10197	conserved domain protein			0.231895	1.73213		113	115	-0.420047	0.249139	0.0411085	22	3
Cont3420	41096	35	58	TELCIR_12051	hypothetical protein			0.231808	1.73068	0.796075	34	49	3.01576	0.0341376	1.25987	2	61
Cont1598	64818	47	29	TELCIR_08544	conserved domain protein			0.2318	1.73055		42	39	0.610174	3.10371	5.54949	224	331
Cont606	142945	25	33	TELCIR_05241	ribosomal L38e protein family			0.231778	1.73018	1.62077	25	67	0	0.768561	0.490818	72	38
Cont5	1010843	84	76	TELCIR_00178	conserved hypothetical protein			0.231773	1.7301	2.41172	93	659	0.34491	0	0.338637	0	8
Cont1829	68384	41	38	TELCIR_09171	conserved domain protein			0.231758	1.72985		34	26	-0.488118	43.6077	26.7768	1407	714
Cont55	479011	73	59	TELCIR_01307	conserved hypothetical protein			0.231716	1.72915		88	93	-0.690018	184.561	105.826	13529	6411
Cont264	220206	77	76	TELCIR_03378	hypothetical protein			0.23167	1.72839		84	87	0	0	0	0	0
Cont254	203686	70	51	TELCIR_03306	PCI domain protein			0.231642	1.72792		99	87	-1.51636	67.491	21.3454	7889	2062
Cont820	113153	62	71	TELCIR_06112	hypothetical protein			0.23163	1.72772		55	44	1.20391	0.775227	2.48941	52	138
Cont1	1473920	77	55	TELCIR_00012	copper\/zinc superoxide dismutase			0.231504	1.72563	-0.711906	77	39	3.19802	0	0.825345	0	50
Cont5487	24379	32	32	TELCIR_14540	conserved domain protein			0.231486	1.72533		31	39	2.09676	1.41951	7.24667	137	578
Cont32	588098	71	58	TELCIR_00891	phosphoglycerate mutase family protein			0.231393	1.72378	-0.668503	40	33	4.40287	0	2.36817	0	113
Cont253	215617	44	36	TELCIR_03298	histidine--tRNA ligase			0.231324	1.72264		54	37	-1.14053	75.1373	31.2859	11441	3937
Cont3470	41367	37	19	TELCIR_12134	Emp24\/gp25L\/p24 family protein			0.231301	1.72225		49	27	0	1.56628	1.89523	43	43
Cont639	127035	34	20	TELCIR_05398	Ras family protein			0.231253	1.72146	-0.939402	44	30	-0.322712	426.92	321.779	52440	32665
Cont16	814054	73	44	TELCIR_00509	hypothetical protein			0.231228	1.72104	-1.61833	73	19	0.695806	89.6954	147.9	2564	3494
Cont7489	18168	33	40	TELCIR_16281	conserved domain protein			0.231206	1.72067	0.65671	43	60	0	0	0	0	0
Cont78	395094	65	43	TELCIR_01616	conserved hypothetical protein			0.231124	1.71931		81	98	0	0.387205	0	8	0
Cont3239	41754	28	30	TELCIR_11783	conserved hypothetical protein			0.231083	1.71863	0.905418	32	35	0	30.058	30.8634	984	835
Cont5	1010843	84	76	TELCIR_00177	conserved hypothetical protein			0.231068	1.71838	4.35557	1	637	5.19071	0.642408	37.4282	20	963
Cont147	267628	67	39	TELCIR_02398	macro domain protein			0.231046	1.71801		61	57	0	53.0607	51.0034	2568	2040
Cont1683	70850	62	36	TELCIR_08758	conserved hypothetical protein			0.230881	1.71527		50	44.5	0	0	0	0	0
Cont4815	30300	28	54	TELCIR_13812	hypothetical protein			0.230855	1.71484	3.0767	71	215	1.47987	0.0651289	0.650159	4	33
Cont1	1473920	77	55	TELCIR_00026	conserved domain protein			0.230841	1.7146		76	65	-0.117635	1.4133	0.754462	68	30
Cont829	111726	43	40	TELCIR_06162	conserved hypothetical protein			0.230736	1.71286		51	65.5	0	7.43021	7.41888	143	118
Cont93	343657	70	55	TELCIR_01789	hypothetical protein			0.230734	1.71283	-1.31412	74	60	-7.02543	13.8379	0.0267763	1876	3
Cont643	137035	45	27	TELCIR_05411	conserved domain protein			0.230719	1.71258		80	79	-0.104487	445.148	388.918	32379	23379
Cont630	120524	50	36	TELCIR_05348	unspecific monooxygenase			0.230713	1.71248	-0.917411	53	40	0	0	0.0976588	0	9
Cont5	1010843	84	76	TELCIR_00176	conserved hypothetical protein			0.230709	1.71241	2.22531	93	573.5	3.26885	1.57033	19.9853	56	589
Cont7320	26162	27	24	TELCIR_16166	conserved hypothetical protein			0.230681	1.71194	-1.0198	40	23	-0.377374	104.722	74.1343	8625	5046
Cont2308	64949	35	31	TELCIR_10201	conserved domain protein			0.230634	1.71116	0.749411	43	44	0	28.5756	27.4572	2030	1612
Cont44	542110	73	56	TELCIR_01118	hypothetical protein			0.230608	1.71073	-1.05295	64	29	-0.457232	4.79619	2.65614	319	146
Cont93	343657	70	55	TELCIR_01792	conserved domain protein			0.230597	1.71055	-1.46346	67	37	0.373574	3.17668	4.73289	294	362
Cont694	128969	41	30	TELCIR_05637	hypothetical protein			0.230595	1.71051	1.30984	28	71	0	3.65943	3.51184	203	161
Cont55	479011	73	59	TELCIR_01314	hypothetical protein			0.23044	1.70794		71	83	0.750975	34.508	60.7803	1172	1706
Cont64	407090	80	56	TELCIR_01433	hypothetical protein			0.230317	1.70589		77	57	0	0	0	0	0
Cont630	120524	50	36	TELCIR_05349	conserved domain protein			0.230194	1.70385		54	24	-2.5757	25.2089	3.38305	1641	182
Cont340	188444	63	35	TELCIR_03830	conserved domain protein			0.230186	1.70371		101	95	0.258285	145.666	171.613	14457	14076
Cont826	116831	40	39	TELCIR_06140	conserved domain protein			0.230137	1.7029		36	38	5.91949	0	8.24152	0	320
Cont448	161814	39	20	TELCIR_04471	phosphate transporter family protein			0.230127	1.70273	-0.791838	42	24	0	1.77773	1.63348	320	243
Cont3942	30998	62	50	TELCIR_12777	glycosyl hydrolase family 38 C-terminal domain protein			0.23012	1.70262		60	52	-0.135541	144.228	121.048	8858	6144
Cont1153	100177	43	43	TELCIR_07280	hypothetical protein			0.230118	1.70258		38	49	0.264517	0.144105	0.503735	9	26
Cont12713	12407	34	33	TELCIR_19009	conserved domain protein			0.230112	1.70248		53	40	2.92244	51.6515	396.617	2032	12895
Cont210	222362	73	55	TELCIR_02995	alpha-2-macroglobulin family protein			0.230023	1.701	-0.940228	82	81	0.190098	20.7884	23.823	5007	4742
Cont8320	16758	45	40	TELCIR_16847	kinase, PfkB family			0.229989	1.70044		53	51	-0.0510781	28.6685	24.8832	3205	2299
Cont2440	56171	40	27	TELCIR_10478	conserved domain protein			0.229938	1.69959		63	67	0	1.02785	0.816191	32	21
Cont3576	45444	28	20	TELCIR_12272	FAD binding domain in molybdopterin dehydrogenase			0.229888	1.69876		31	33	3.73387	0.925245	16.1453	57	822
Cont487	152056	27	14	TELCIR_04659	conserved hypothetical protein			0.229864	1.69836	0.882781	31	35	0	2.15109	2.20242	221	187
Cont6189	22285	37	40	TELCIR_15202	conserved domain protein			0.229841	1.69798		384	572	0	0.388743	0.501745	15	16
Cont171	274132	69	47	TELCIR_02643	Ion channel			0.229795	1.69721		69	69	0	0	0	0	0
Cont777	119888	62	42	TELCIR_05944	Transthyretin-like family protein			0.229786	1.69706		92	80	3.25903	5.09338	58.7991	111	1059
Cont93	343657	70	55	TELCIR_01788	RhoGAP domain protein			0.229713	1.69585	-1.31412	75	86	-6.82316	9.97067	0	951	0
Cont2466	52052	37	18	TELCIR_10542	conserved hypothetical protein			0.229702	1.69567	-1.43543	42	33	2.47196	3.30937	20.1869	340	1714
Cont683	132904	42	28	TELCIR_05594	conserved hypothetical protein			0.229687	1.69542		43	52	0.277157	73.5073	88.1876	10215	10128
Cont89	364351	71	48	TELCIR_01760	Sec34-like family protein			0.229665	1.69505		91	96	-0.271626	125.987	97.7979	27706	17774
Cont2512	57078	26	30	TELCIR_10631	hypothetical protein			0.229617	1.69425	0.936815	26	37	2.29196	0.296634	2.60824	15	109
Cont2162	60341	44	42	TELCIR_09872	immunoglobulin domain			0.229592	1.69384	0.774965	47.5	52	-0.293277	12.527	8.58591	858	486
Cont185	263519	75	65	TELCIR_02782	conserved domain protein			0.229388	1.69045		70	41	6.32062	0	7.27488	0	422
Cont6	1000593	75	46	TELCIR_00253	eIF4-gamma\/eIF5\/eIF2-epsilon			0.2293	1.68898		100	94	0.690497	787.266	1231.07	77763	100495
Cont48	515141	79	54	TELCIR_01168	conserved hypothetical protein			0.229175	1.68691	-0.885003	57	77	1.67913	46.2181	150.179	2263	6077
Cont879	114681	54	41	TELCIR_06356	conserved domain protein			0.229041	1.68468		57.5	75	0	1.05121	0.936323	72	53
Cont1511	87988	37	38	TELCIR_08314	immunoglobulin I-set domain			0.229024	1.68439		33	35	-1.52148	23.9569	7.5591	8245	2150
Cont1565	76645	43	31	TELCIR_08453	hypothetical protein			0.228947	1.68311		53	82	0.368021	35.9093	48.2497	1494	1659
Cont487	152056	27	14	TELCIR_04657	alpha-galactosidase			0.228899	1.68232	-1.04702	32	27	-0.390973	1.53037	0.844817	217	99
Cont557	140171	34	25	TELCIR_05019	Actin			0.228848	1.68147	0.99779	63	66	-0.805546	100.328	53.2361	16583	7272
Cont8367	17079	46	47	TELCIR_16875	TOM7 family protein			0.22873	1.67951		28	53	1.10691	11.6777	29.4922	195	407
Cont147	267628	67	39	TELCIR_02397	DnaJ domain protein			0.228664	1.67841		68	51	0.113581	41.425	45.4112	3658	3314
Cont206	232071	72	46	TELCIR_02961	HMG (high mobility group) box			0.228631	1.67786	-1.77759	79	85	-2.13917	12.4439	2.30056	1525	233
Cont777	119888	62	42	TELCIR_05945	Transthyretin-like family protein			0.228532	1.67621		65	60	4.28344	0.560832	17.5083	20	516
Cont2522	53407	43	39	TELCIR_10648	conserved hypothetical protein			0.228503	1.67573		39	39	4.70348	0.0464901	4.4628	3	238
Cont39	593191	70	43	TELCIR_01014	Dullard-like phosphatase domain			0.228393	1.6739		84	89	1.6145	106.212	321.754	7425	18589
Cont44	542110	73	56	TELCIR_01117	Ubiquitin-like modifier HUB1 family protein			0.228349	1.67317		96	85	-0.114911	25.3534	19.0655	531	330
Cont630	120524	50	36	TELCIR_05352	conserved domain protein			0.228189	1.67051	-1.12387	34	24	-0.844444	123.882	61.7457	3962	1632
Cont592	135066	80	76	TELCIR_05159	conserved hypothetical protein			0.228143	1.66975		92	96	0	248.826	242.211	18099	14560
Cont6	1000593	75	46	TELCIR_00254	conserved domain protein			0.228128	1.6695	-1.5202	92	80	0.010507	12.5341	13.829	635	579
Cont12	813747	82	64	TELCIR_00426	HEC\/Ndc80p family protein			0.228075	1.66862		94	88	-0.454008	374.938	255.981	25362	14310
Cont1675	77020	28	17	TELCIR_08742	collagen triple helix repeat protein			0.228024	1.66777	0.999604	22	57	4.23819	0	2.52517	0	101
Cont5025	29193	43	38	TELCIR_14054	gemin6 protein			0.228013	1.66759		38	47	0	28.7103	25.1141	1357	981
Cont4538	35668	36	31	TELCIR_13505	hypothetical protein			0.22796	1.6667		27	41	-2.88699	2.71127	0.163292	221	11
Cont6	1000593	75	46	TELCIR_00219	hypothetical protein			0.227934	1.66627		76	94	0.120823	0.0209068	0.177083	1	7
Cont922	93282	76	57	TELCIR_06494	Clc-like protein			0.227922	1.66607	-1.0678	85	90	-1.94099	86.1172	19.5635	3851	723
Cont263	216308	55	52	TELCIR_03375	conserved hypothetical protein			0.227884	1.66544		54	52	-0.325728	77.5308	56.5962	6700	4042
Cont401	155765	66	52	TELCIR_04211	FAD linked oxidase, C-terminal domain protein			0.227772	1.66358		58	58	0.307118	2.54778	4.0717	106	140
Cont1	1473920	77	55	TELCIR_00027	hypothetical protein			0.227754	1.66328		88	69	0	0.222567	0.100991	8	3
Cont34	585058	71	46	TELCIR_00930	hypothetical protein			0.227753	1.66326		90	88	-0.364546	148.505	102.673	2732	1561
Cont630	120524	50	36	TELCIR_05350	conserved domain protein			0.227746	1.66315	-1.05717	87	80	-0.515923	734.943	480.625	25793	13940
Cont4005	38535	37	36	TELCIR_12851	SRF-type transcription factor (DNA-binding and dimerization domain)			0.227725	1.6628		45	26	0.676676	6.53494	12.2962	209	325
Cont1083	105412	61	76	TELCIR_07050	hypothetical protein			0.227712	1.66258		80	106	0	0.0883311	0.106882	4	4
Cont4	1158833	74	63	TELCIR_00151	arylsulfatase			0.227709	1.66253		80	84	-2.14558	5.84578	1.00001	771	109
Cont78	395094	65	43	TELCIR_01620	conserved hypothetical protein			0.227618	1.66102		82	97.5	-0.283949	116.464	85.9897	3494	2132
Cont1778	78959	61	58	TELCIR_09031	hypothetical protein			0.227571	1.66024		81	88	-0.535803	152.623	95.1351	4622	2381
Cont2389	59608	44	14	TELCIR_10360	EGF-like domain protein			0.22755	1.65989	-1.03981	47	41	0.901998	0.121836	0.491412	12	40
Cont10321	12401	38	51	TELCIR_17984	kelch repeat protein			0.227531	1.65957		51	57	-0.0100037	104.712	95.6892	7656	5782
Cont311	180360	73	41	TELCIR_03638	hypothetical protein			0.227484	1.65879	-1.25221	81	80	8.83827	0	59.854	0	2408
Cont3149	41950	41	25	TELCIR_11651	conserved hypothetical protein			0.227468	1.65852		68	70	2.51312	6.06938	38.6087	280	1472
Cont244	209604	79	70	TELCIR_03237	conserved domain protein			0.227462	1.65842		87	92	0	0	0	0	0
Cont1414	82095	43	36	TELCIR_08062	conserved hypothetical protein			0.227453	1.65827		84	90	0.393889	351.362	453.228	17900	19082
Cont401	155765	66	52	TELCIR_04215	WD domain, G-beta repeat protein			0.22744	1.65806		87	80	-1.08409	191.523	83.3761	14473	5207
Cont3576	45444	28	20	TELCIR_12273	conserved domain protein			0.227369	1.65688		31	47	2.94069	0.309481	6.13207	8	131
Cont85	362920	74	38	TELCIR_01710	peptidase C13 family			0.22735	1.65656	-0.946887	82	66	2.26972	9.29243	46.5044	1052	4351
Cont2869	50457	36	38	TELCIR_11216	SH2 domain protein			0.227285	1.65548		43	38	8.64203	0	50.2048	0	2102
Cont122	359961	79	83	TELCIR_02158	biotin carboxylase C-terminal domain			0.22724	1.65473		88	93	0.286512	1857.44	2190.76	132302	128960
Cont1174	109494	30	28	TELCIR_07339	aldehyde dehydrogenase (NAD) family protein			0.22723	1.65457		36	38	4.94436	0.0662483	5.66475	6	424
Cont1228	87685	37	41	TELCIR_07529	HEAT repeat protein			0.227197	1.65402		38	44	-1.17228	2.17175	0.699154	327	87
Cont7692	16385	56	46	TELCIR_16416	conserved hypothetical protein			0.227079	1.65206		98	90	0	8.47979	8.2217	156	125
Cont96	360094	57	32	TELCIR_01830	conserved domain protein			0.227075	1.65199	-0.778129	69	26	0	0	0	0	0
Cont2467	54974	36	35	TELCIR_10544	CHCH domain protein			0.227072	1.65194		104	95	0.0714242	161.915	173.18	3162	2795
Cont3603	40596	38	47	TELCIR_12314	conserved domain protein			0.227064	1.65181	0.880667	37	79	6.32974	1.06441	107.669	72	6019
Cont1228	87685	37	41	TELCIR_07528	HEAT repeat protein			0.227055	1.65166	0.888308	35	32	-2.82629	1.21308	0.0641293	206	9
Cont410	151625	82	75	TELCIR_04262	PX domain protein			0.227033	1.65129	1.55994	80	81	0.412296	41.3723	54.9576	6206	6813
Cont2056	62566	48	45	TELCIR_09629	hypothetical protein			0.227028	1.65121	0.798089	24	44	0	0	0.207987	0	9
Cont758	124248	43	33	TELCIR_05882	hypothetical protein			0.227009	1.65089		53	54	-0.0949823	153.87	133.106	9755	6974
Cont778	119519	33	39	TELCIR_05951	EBP50, C-terminal			0.226907	1.6492		69	87.5	-0.0556115	66.0717	55.0901	1309	902
Cont3447	45735	24	21	TELCIR_12096	conserved domain protein			0.226902	1.64911		38	55	0.0315809	32.4913	33.9966	2676	2314
Cont1598	64818	47	29	TELCIR_08542	conserved domain protein			0.226882	1.64878		83	93	11.0033	0	242.859	0	10793
Cont44	542110	73	56	TELCIR_01116	V-type ATPase, G subunit			0.226779	1.64707		94	86	-0.529234	126.775	81.8706	20129	10743
Cont55	479011	73	59	TELCIR_01303	conserved domain protein			0.226776	1.64702	-1.0029	97	85	0.654163	34.4303	56.3974	1374	1860
Cont2467	54974	36	35	TELCIR_10543	hypothetical protein			0.226757	1.6467		65	92.5	-0.144983	160.88	126.121	1366	885
Cont1141	98056	46	21	TELCIR_07246	hypothetical protein			0.226753	1.64664	-1.0626	57	30.5	-0.991292	100.009	46.3056	12058	4614
Cont1594	76003	48	48	TELCIR_08534	kinase domain protein			0.226658	1.64506	-0.831235	46	34	2.60841	0.223029	2.25837	19	159
Cont1	1473920	77	55	TELCIR_00019	hypothetical protein			0.22656	1.64343		74	58	-0.687798	31.1274	16.4388	1251	546
Cont85	362920	74	38	TELCIR_01697	PWI domain protein			0.226548	1.64323		73	77	-0.517197	253.365	166.354	40157	21790
Cont93	343657	70	55	TELCIR_01793	EF-hand			0.226499	1.64241	-0.98916	84	81	-0.411639	31.143	21.1496	4319	2424
Cont111	327659	60	24	TELCIR_02030	K+ channel tetramerisation domain protein			0.226466	1.64186	-0.775113	60	45	0	0.860153	0.744572	130	93
Cont78	395094	65	43	TELCIR_01618	NLI interacting factor-like phosphatase			0.226462	1.6418		61	72	-0.286682	72.1126	54.1822	7123	4423
Cont6535	24379	29	35	TELCIR_15501	BTB\/POZ domain protein			0.226444	1.6415	0.898898	27	27	-1.21948	201.444	79.9241	16420	5384
Cont185	263519	75	65	TELCIR_02779	SNARE domain protein			0.226443	1.64148	-1.09974	92	95	-0.621923	67.824	39.1131	2841	1354
Cont458	153750	48	67	TELCIR_04509	hypothetical protein			0.226431	1.64128	1.15794	28	65	1.03871	160.929	336.215	2414	4168
Cont34	585058	71	46	TELCIR_00929	hypothetical protein			0.226318	1.6394		93	101	-0.218526	1500.62	1213.79	41622	27823
Cont2495	51875	38	16	TELCIR_10588	conserved domain protein			0.226317	1.63939	-1.63326	74	68	-4.17466	8.76245	0.136809	310	4
Cont63	440846	76	59	TELCIR_01416	lectin C-type domain			0.226314	1.63934		84	84	7.96678	0	28.0127	0	1317
Cont16	814054	73	44	TELCIR_00507	conserved domain protein			0.226304	1.63917		84	85	1.6223	36.7457	117.107	1248	3287
Cont656	122210	68	37	TELCIR_05476	hypothetical protein			0.226303	1.63915		75	60	0.690964	140.243	224.683	7740	10248
Cont1829	68384	41	38	TELCIR_09172	PAN domain protein			0.226263	1.63849		42	34	-0.145517	0.415676	0.158834	38	12
Cont3373	42934	39	44	TELCIR_11975	KH domain protein			0.226201	1.63746	0.863467	35	57	1.33092	161.833	395.77	39024	78871
Cont422	155011	70	45	TELCIR_04332	conserved domain protein			0.226172	1.63698	-0.841404	75	86	-1.70068	19.3611	4.98392	1664	354
Cont5606	26596	28	20	TELCIR_14663	immunoglobulin domain			0.226055	1.63503	0.988098	27	28	0.992434	27.5698	56.0396	2099	3526
Cont253	215617	44	36	TELCIR_03299	conserved hypothetical protein			0.226024	1.63451		55	38	-0.867992	277.743	141.515	20281	8540
Cont830	113821	27	30	TELCIR_06166	conserved domain protein			0.226011	1.6343	1.09106	54.5	126	0	0	0	0	0
Cont2592	48946	58	51	TELCIR_10770	LETM1-like protein			0.225985	1.63387		58	48	-0.265062	130.268	99.9924	9586	6081
Cont1683	70850	62	36	TELCIR_08759	conserved domain protein			0.225981	1.6338		52	30	0	0	0	0	0
Cont401	155765	66	52	TELCIR_04210	FAD binding domain protein			0.225946	1.63322	-0.898605	90	84	0.178869	3.94958	5.09222	351	374
Cont1511	87988	37	38	TELCIR_08313	immunoglobulin I-set domain			0.225867	1.6319	0.740076	34	54	-0.0925835	7.37926	6.13013	2147	1474
Cont2644	52864	38	32	TELCIR_10865	conserved hypothetical protein			0.225852	1.63166		38	39	-0.852187	116.103	57.8808	4699	1936
Cont12	813747	82	64	TELCIR_00425	conserved domain protein			0.22582	1.63112		104	102	0	121.757	117.253	6961	5540
Cont1768	74909	56	46	TELCIR_09000	Profilin			0.225755	1.63004		77	54	0.232445	280.516	326.639	9686	9321
Cont430	165817	36	26	TELCIR_04371	conserved domain protein			0.225729	1.62961		45	61	0	0	0	0	0
Cont1565	76645	43	31	TELCIR_08452	hypothetical protein			0.225723	1.62951		45	77	0.655098	179.78	281.572	6920	8957
Cont631	130749	44	31	TELCIR_05358	peptidase, T1 family			0.225717	1.62941		45	76	0	90.5811	86.0375	5153	4045
Cont1817	66921	47	52	TELCIR_09144	hypothetical protein			0.225714	1.62936	-0.925011	42	40	-0.411825	20.1067	12.2088	552	277
Cont5481	30843	27	28	TELCIR_14537	hypothetical protein			0.225691	1.62898		30	34	-0.569847	48.1666	29.2611	4376	2197
Cont6	1000593	75	46	TELCIR_00201	RasGEF domain protein			0.22567	1.62863		76	85	0.508867	6.70971	10.4027	583	747
Cont70	396228	74	44	TELCIR_01504	conserved domain protein			0.225594	1.62737	-1.36867	90	102	0	1.36371	1.61261	44	43
Cont85	362920	74	38	TELCIR_01700	conserved domain protein			0.225588	1.62727	-0.763648	70	73	2.32226	0	0.455164	0	28
Cont3689	38108	38	35	TELCIR_12451	conserved domain protein			0.225545	1.62655		36	42	0.00706826	40.6209	40.9115	5917	4925
Cont747	115811	47	26	TELCIR_05849	hyaluronoglucosaminidase			0.22548	1.62547	-0.989671	52	33	0.987367	0	0.084104	0	12
Cont630	120524	50	36	TELCIR_05347	MSP (Major sperm protein) domain protein			0.225443	1.62485		45	36	0	0	0	0	0
Cont1140	102406	45	44	TELCIR_07244	hypothetical protein			0.22541	1.62431		53	55	0.783511	16.8868	32.8191	325	522
Cont55	479011	73	59	TELCIR_01310	helicase C-terminal domain protein			0.225393	1.62402		84	89	-0.467757	249.567	168.413	21614	12054
Cont1692	64107	42	25	TELCIR_08789	conserved domain protein			0.225379	1.62379		46	40	-0.444335	0.421396	0	13	0
Cont4538	35668	36	31	TELCIR_13504	Hexokinase			0.225378	1.62377		35.5	13	10.862	0.0346397	282.588	2	13484
Cont159	299133	36	25	TELCIR_02531	conserved domain protein			0.225358	1.62344		44	30	-0.171691	0.179105	0	11	0
Cont867	109666	52	56	TELCIR_06322	hypothetical protein			0.225317	1.62276	-0.774543	95	95	3.31883	0.0343033	1.28674	3	93
Cont712	110796	65	40	TELCIR_05705	WAP-type (Whey Acidic Protein) 'four-disulfide core'			0.225307	1.62259	-0.859751	64	62	-2.05745	6.65254	1.33701	2041	339
Cont386	160289	81	68	TELCIR_04126	nematode cuticle collagen N-terminal domain			0.225166	1.62025		81	87	7.29672	0.188607	50.9383	15	3348
Cont1817	66921	47	52	TELCIR_09143	hypothetical protein			0.225157	1.6201		40	48	-0.389741	27.2394	17.7367	1141	614
Cont567	140392	45	38	TELCIR_05050	conserved domain protein			0.225102	1.61919		55	53	0	0	0	0	0
Cont366	194011	72	70	TELCIR_03997	protein kinase C terminal domain			0.225048	1.61829		63	49	-1.13258	142.284	60.9846	54311	19238
Cont7340	18322	33	19	TELCIR_16177	conserved domain protein			0.225024	1.61789	-0.948244	31	24	0	0.346397	0.316688	45	34
Cont4	1158833	74	63	TELCIR_00120	Sec1 family protein			0.225015	1.61774		93	94	-0.156657	219.433	184.33	24780	17203
Cont55	479011	73	59	TELCIR_01308	conserved hypothetical protein			0.225014	1.61772	-0.926416	83	80	-0.571002	13.1869	7.61608	1366	652
Cont7177	21397	37	36	TELCIR_16029	conserved domain protein			0.22501	1.61766		38	36	2.13199	15.1605	69.6697	841	3194
Cont1590	78378	42	54	TELCIR_08521	hypothetical protein			0.224987	1.61727	0.739486	51	61	0.881021	51.2213	96.0773	2392	3708
Cont1799	77222	23	47	TELCIR_09089	conserved domain protein			0.224898	1.61579	1.27903	26	26	5.86402	0	9.0813	0	308
Cont10167	13596	66	52	TELCIR_17897	conserved domain protein			0.22485	1.615		75	59	-0.991903	25.5599	11.0784	1823	653
Cont3779	35404	53	30	TELCIR_12552	collagen triple helix repeat protein			0.224846	1.61493		47	46	0	0	0	0	0
Cont580	122019	56	33	TELCIR_05129	conserved domain protein			0.224845	1.61491		52	51	0	0.0583044	0	5	0
Cont23	684736	73	57	TELCIR_00679	conserved domain protein			0.224788	1.61396		74	49	0.20042	312.766	351.379	27707	25725
Cont16	814054	73	44	TELCIR_00508	hypothetical protein			0.224644	1.61157		73	76	0.402152	76.4404	103.552	2250	2519
Cont4	1158833	74	63	TELCIR_00150	hypothetical protein			0.224635	1.61142	0.725827	83	88	3.52449	0.0574511	2.18978	4	126
Cont381	185712	41	39	TELCIR_04094	collagen triple helix repeat protein			0.224592	1.61071	0.914449	44	76	-1.1157	3.62039	1.27492	457	133
Cont229	209548	81	60	TELCIR_03133	NAD dependent epimerase\/dehydratase family protein			0.224585	1.61059		72	73	0	60.9437	56.6304	6451	4954
Cont6	1000593	75	46	TELCIR_00260	putative cytochrome b5			0.224517	1.60946		95	96	0.206779	9.37771	12.3115	353	383
Cont8820	16761	27	31	TELCIR_17148	hypothetical protein			0.224513	1.60939	0.825798	34	47	5.44772	0.0739946	10.4756	4	468
Cont82	395426	80	75	TELCIR_01675	conserved domain protein			0.224495	1.60909		85	82	0	0	0	0	0
Cont39	593191	70	43	TELCIR_01020	Dopey, N-terminal domain protein			0.224466	1.60861		90	90	-0.321435	70.4157	52.6962	23736	14680
Cont1189	93710	42	39	TELCIR_07402	conserved domain protein			0.224407	1.60763		36	63	0.352488	47.3181	61.8145	2424	2617
Cont6	1000593	75	46	TELCIR_00255	diacylglycerol acyltransferase			0.224402	1.60755		86.5	81	3.96301	0.496863	12.7925	18	383
Cont47	547675	73	49	TELCIR_01157	prefoldin subunit			0.224395	1.60743		92	90	0	32.8678	32.2836	1907	1548
Cont799	99432	61	34	TELCIR_06032	hypothetical protein			0.22434	1.60652	-0.950491	69	34	0	0	0	0	0
Cont760	104686	81	68	TELCIR_05885	SCP-like protein			0.224325	1.60627		91.5	82	7.16259	0	8.44985	0	755
Cont254	203686	70	51	TELCIR_03305	conserved domain protein			0.224285	1.6056	-0.911429	95.5	88	9.80608	0	127.393	0	4708
Cont1227	83478	42	16	TELCIR_07527	patched family protein			0.224192	1.60405	-1.90805	48	43	0.71555	2.03429	3.86669	247	388
Cont2231	69294	50	32	TELCIR_10033	collagen triple helix repeat protein			0.224051	1.60171	-1.29562	49	48	0	0	0.0112804	0	1
Cont4	1158833	74	63	TELCIR_00119	thrombospondin type 1 domain			0.223928	1.59967		71	67	-3.11148	13.8293	1.15232	1002	69
Cont46	524385	73	48	TELCIR_01140	hypothetical protein			0.223893	1.59908	-1.12666	89.5	90	0.98304	10.6243	23.1281	433	779
Cont3285	54459	37	32	TELCIR_11856	hypothetical protein			0.22388	1.59887		28	25	-0.713217	9.9592	4.77532	482	191
Cont185	263519	75	65	TELCIR_02778	hypothetical protein			0.22383	1.59804	-1.28708	83	90	-1.17929	288.183	119.342	45757	15660
Cont2234	56936	41	32	TELCIR_10044	DNA repair protein			0.223807	1.59765	0.73917	39	54	0.344068	82.1522	104.714	4813	5070
Cont6	1000593	75	46	TELCIR_00256	Acyltransferase			0.223761	1.59689		90	89	0.203634	17.4796	21.0603	1405	1399
Cont669	128760	34	19	TELCIR_05533	unspecific monooxygenase			0.223726	1.59631	1.48182	22	45	-1.94732	1.08782	0.136893	125	13
Cont368	192768	52	37	TELCIR_04008	hypothetical protein			0.223711	1.59606		62	56	-2.22752	0.9346	0	41	0
Cont835	118504	44	33	TELCIR_06186	glycine cleavage system H protein			0.223667	1.59533		49	58	0.993356	22.5907	47.2152	1023	1767
Cont1438	79181	44	50	TELCIR_08115	SCP-like protein			0.223543	1.59326	0.785875	46	88	0	0	0	0	0
Cont4995	29529	59	42	TELCIR_14012	hypothetical protein			0.223533	1.5931	-0.827341	65	51	-0.99406	81.8687	37.8061	11655	4448
Cont429	179448	40	19	TELCIR_04362	hypothetical protein			0.223521	1.5929	-1.35428	43	13	-0.963687	0.474615	0	18	0
Cont1342	74222	35	27	TELCIR_07864	cadherin domain			0.223519	1.59287	-1.30794	34	40	-1.55328	1.87202	0.50101	746	165
Cont1	1473920	77	55	TELCIR_00020	LSM domain protein			0.223457	1.59183	-0.738077	82	95	0.651403	29.8967	50.2229	770	1069
Cont1210	92781	47	28	TELCIR_07471	hypothetical protein			0.223457	1.59183	-0.943022	42.5	30.5	2.91348	0.747417	8.96166	22	218
Cont3285	54459	37	32	TELCIR_11855	strictosidine synthase			0.223449	1.5917		35	36	-0.308177	13.4068	9.15891	960	542
Cont655	151970	44	28	TELCIR_05461	conserved domain protein			0.223413	1.5911	-0.759856	45	28	-1.50053	45.5566	14.5283	7156	1886
Cont896	102027	58	37	TELCIR_06408	conserved domain protein			0.223401	1.5909		60	51.5	0	0.102413	0.0619607	4	2
Cont4	1158833	74	63	TELCIR_00121	conserved domain protein			0.223393	1.59077		88	87	-0.224377	77.9938	61.332	7726	5021
Cont443	156115	71	48	TELCIR_04439	hypothetical protein			0.223386	1.59065		72	59	0.815403	0.108382	0.655719	5	25
Cont253	215617	44	36	TELCIR_03300	conserved domain protein			0.223348	1.59002		43	21.5	-1.43408	300.669	101.777	11403	3190
Cont651	140462	26	22	TELCIR_05444	conserved hypothetical protein			0.223336	1.58982	-1.38708	21	22	0	0	0	0	0
Cont2302	57933	25	34	TELCIR_10184	globin			0.223248	1.58836	0.814533	25	31	0	0.0433527	0.183601	2	7
Cont2436	64647	40	28	TELCIR_10470	putative thioredoxin			0.223206	1.58766		34	27	-0.49273	7.85165	4.56318	660	317
Cont430	165817	36	26	TELCIR_04370	conserved domain protein			0.22319	1.5874		32	38	0	0	0	0	0
Cont1	1473920	77	55	TELCIR_00018	AMP-binding enzyme			0.223189	1.58738		92	87	0.0605256	68.091	70.3821	10291	8791
Cont160	262865	58	47	TELCIR_02533	conserved domain protein			0.223185	1.58731		86	92	2.42767	0	1.4251	0	30
Cont5446	26205	26	39	TELCIR_14499	animal haem peroxidase			0.223169	1.58705		30	37	0	0	0	0	0
Cont2848	49626	42	32	TELCIR_11187	conserved domain protein			0.223148	1.5867		59	43	-0.698434	156.608	87.835	6427	2979
Cont55	479011	73	59	TELCIR_01309	hypothetical protein			0.223128	1.58636	-1.42179	83	61	-0.541846	107.79	66.6498	4088	2089
Cont23	684736	73	57	TELCIR_00680	zinc finger, C4 type (two domain)			0.223115	1.58615		81	83	0	0.409113	0.432029	55	48
Cont1174	109494	30	28	TELCIR_07340	conserved domain protein			0.22311	1.58607	0.908551	37	49	-2.79642	0.605699	0	60	0
Cont85	362920	74	38	TELCIR_01713	hypothetical protein			0.223067	1.58535	-1.42846	78	59	-1.73545	514.236	141.724	15573	3547
Cont2869	50457	36	38	TELCIR_11217	conserved hypothetical protein			0.222994	1.58414	0.805943	35	40	7.54264	0	24.6961	0	982
Cont630	120524	50	36	TELCIR_05351	conserved domain protein			0.22294	1.58324		75	80	1.55442	0.546812	2.54481	26	100
Cont19	750509	75	67	TELCIR_00581	conserved hypothetical protein			0.222872	1.58211		69	37	-0.581697	273.329	167.317	7968	4031
Cont2162	60341	44	42	TELCIR_09873	cAMP-regulated phosphoprotein\/endosulfine conserved region			0.222855	1.58183		41	33	0.402271	281.611	367.151	12354	13311
Cont4	1158833	74	63	TELCIR_00129	ATP-dependent DNA helicase, RecQ family			0.22277	1.58041	-1.22925	70	33	-0.998779	39.5371	17.5939	3592	1321
Cont80	369436	78	50	TELCIR_01644	conserved domain protein			0.222713	1.57946		88	80	8.18282	0.650117	290.172	23	8484
Cont4	1158833	74	63	TELCIR_00130	helicase C-terminal domain protein			0.222712	1.57945		89	83	-0.757597	103.1	55.3964	6157	2734
Cont2564	58570	41	38	TELCIR_10719	piwi domain			0.222638	1.57822		93	97	-0.0588889	639.134	580.378	75070	56337
Cont240	219355	37	33	TELCIR_03206	PX domain protein			0.222568	1.57705		35	40	0.41382	20.8523	28.5678	2042	2312
Cont1	1473920	77	55	TELCIR_00024	conserved hypothetical protein			0.222514	1.57616	-1.38934	92	89	8.66351	0.0929801	121.452	4	4318
Cont231	221311	49	26	TELCIR_03148	hypothetical protein			0.222499	1.57591	-1.07219	49	18	0	0.240221	0	8	0
Cont4	1158833	74	63	TELCIR_00122	conserved hypothetical protein			0.222433	1.57481	-1.12566	85	79	-1.92415	66.9591	15.9879	10480	2068
Cont1565	76645	43	31	TELCIR_08454	WD domain, G-beta repeat protein			0.222433	1.57481		36	47.5	0.433894	168.897	226.285	8700	9633
Cont1735	67722	37	34	TELCIR_08900	lectin C-type domain			0.222389	1.57408		37	55	0	18.7928	16.9772	1835	1370
Cont1735	67722	37	34	TELCIR_08901	FYVE zinc finger			0.222389	1.57408		36	44	-0.489891	83.1285	54.5687	10258	5565
Cont634	119201	49	35	TELCIR_05374	hypothetical protein			0.222363	1.57365		48	43	-0.612179	109.217	63.3692	2782	1334
Cont4	1158833	74	63	TELCIR_00131	hypothetical protein			0.222362	1.57363		85	94	-0.597268	244.955	146.59	5061	2503
Cont240	219355	37	33	TELCIR_03207	glutaminase			0.222352	1.57346		35	40	5.3201	0.300276	17.4766	30	1443
Cont196	260416	42	26	TELCIR_02863	conserved hypothetical protein			0.222341	1.57328	-0.733713	44	33	0.786992	5.29987	10.2429	360	575
Cont961	92706	49	37	TELCIR_06654	conserved hypothetical protein			0.222259	1.57192		58	54	8.93226	0	31.3928	0	2570
Cont3227	47571	25	39	TELCIR_11758	hypothetical protein			0.222223	1.57132	1.14939	24	50	0.212672	3.80767	5.68655	111	137
Cont3381	39048	47	39	TELCIR_11989	SNF2 family N-terminal domain protein			0.222192	1.5708		51	61	0.202155	67.2467	76.1201	15981	14950
Cont2522	53407	43	39	TELCIR_10649	conserved domain protein			0.222175	1.57052		42	36	-0.205294	7.85319	5.56121	569	333
Cont4	1158833	74	63	TELCIR_00140	nematode cuticle collagen N-terminal domain			0.222174	1.5705		72	95	4.22358	0	1.4251	0	100
Cont3285	54459	37	32	TELCIR_11854	endonuclease\/exonuclease\/phosphatase family protein			0.222172	1.57047		34	34	0.0412398	53.0723	54.6089	6489	5518
Cont48	515141	79	54	TELCIR_01166	conserved domain protein			0.222096	1.56921	-0.962588	43	45	0	0.109842	0.221517	6	10
Cont2598	55234	33	28	TELCIR_10785	SCP-like protein			0.222015	1.56786	0.817998	33	50	3.83883	0	1.19708	0	77
Cont6	1000593	75	46	TELCIR_00257	PHD-finger			0.221996	1.56754	-0.92181	84	83	0.0265331	3.83099	4.73164	193	197
Cont467	170527	40	36	TELCIR_04551	SART-1 family protein			0.221991	1.56746	-0.777069	42	28	-1.16526	337.256	141.891	88007	30600
Cont4	1158833	74	63	TELCIR_00123	DNA polymerase family B			0.221984	1.56734	-1.12566	92	95	-0.684841	47.3424	27.3888	18665	8924
Cont3378	41145	42	38	TELCIR_11982	Ser\/Thr phosphatase family protein			0.221981	1.56729		37	43	-0.0549474	164.72	147.001	11655	8596
Cont2992	54397	51	30	TELCIR_11400	hypothetical protein			0.221924	1.56635	-0.825562	52	47	3.33211	0.548854	6.93178	80	835
Cont630	120524	50	36	TELCIR_05346	hypothetical protein			0.221923	1.56633		55	37	0.143857	28.2421	32.9313	1183	1140
Cont6	1000593	75	46	TELCIR_00240	conserved hypothetical protein			0.221821	1.56463		73	50	5.53592	0.146456	16.9682	8	766
Cont4	1158833	74	63	TELCIR_00132	helicase C-terminal domain protein			0.221783	1.564		87	85	-0.590025	223.884	139.443	33330	17156
Cont4	1158833	74	63	TELCIR_00128	collagen triple helix repeat protein			0.221751	1.56347		76	93	0	0	0.0188339	0	1
Cont6647	18117	34	34	TELCIR_15603	bZIP transcription factor			0.221713	1.56284	0.967434	37	31	0	28.2398	25.6517	1079	810
Cont80	369436	78	50	TELCIR_01643	Met-10+ like-protein			0.221711	1.5628		80	80	-0.886191	1.40111	0.479127	138	39
Cont4043	35918	56	25	TELCIR_12905	alpha,alpha-trehalase			0.22165	1.56179	-0.997709	63	44	1.12635	48.6596	105.816	5596	10057
Cont47	547675	73	49	TELCIR_01158	zinc finger, C3HC4 type (RING finger)			0.221644	1.56169		86	85	-0.614277	529.651	326.027	56814	28902
Cont48	515141	79	54	TELCIR_01167	conserved hypothetical protein			0.221623	1.56134		77	78	0.783913	3.3489	7.28658	109	196
Cont8367	17079	46	47	TELCIR_16876	conserved domain protein			0.221549	1.56011		69	75	-0.741272	2.28292	1.03871	367	138
Cont707	118123	37	33	TELCIR_05687	SCP-like protein			0.221536	1.55989		45	46	0	0	0	0	0
Cont1	1473920	77	55	TELCIR_00006	reverse transcriptase (RNA-dependent DNA polymerase)			0.221533	1.55984	-0.780745	84	45	-2.48192	1.53072	0.164922	292	26
Cont930	115233	40	31	TELCIR_06529	hypothetical protein			0.221525	1.55971		37	29	1.7989	0.516556	2.85019	25	114
Cont1485	83932	71	59	TELCIR_08254	conserved domain protein			0.221513	1.55951		76.5	65	3.49407	0.0242003	1.78625	1	61
Cont291	202808	29	32	TELCIR_03528	NAD dependent epimerase\/dehydratase family protein			0.221506	1.5594	-2.18533	29	37	4.18471	2.87753	59.9393	177	3047
Cont2592	48946	58	51	TELCIR_10769	hypothetical protein			0.221462	1.55866		55	56	-0.477698	84.6028	54.6607	3903	2084
Cont2869	50457	36	38	TELCIR_11218	conserved domain protein			0.221415	1.55788		33.5	55	0.106686	0.392583	1.30634	8	22
Cont1818	76974	45	27	TELCIR_09146	hypothetical protein			0.221378	1.55727	-0.717384	92	39	0	0.327152	1.02924	5	13
Cont826	116831	40	39	TELCIR_06142	hypothetical protein			0.221366	1.55707		40	43	3.79506	0.080301	5.00403	2	103
Cont104	346705	50	38	TELCIR_01941	conserved hypothetical protein			0.221355	1.55689	-0.798366	44	21	8.24523	0	74.2134	0	1597
Cont1	1473920	77	55	TELCIR_00021	conserved hypothetical protein			0.221353	1.55685		97	89	0.0142655	246.836	245.201	17605	14453
Cont2930	48263	39	35	TELCIR_11313	homeobox domain			0.221262	1.55534	0.637551	33	31	-3.4314	22.4957	1.46726	1076	58
Cont2292	55720	49	42	TELCIR_10165	conserved domain protein			0.221229	1.55479	-0.795405	51	50	1.4808	0.0395512	0.446672	3	28
Cont12	813747	82	64	TELCIR_00423	EGF-like domain protein			0.221166	1.55374		86	87	-1.00659	27.5344	12.4654	7302	2732
Cont24	721594	67	45	TELCIR_00701	hypothetical protein			0.221161	1.55366		83	91	-4.29893	8.69135	0.250711	797	19
Cont19	750509	75	67	TELCIR_00580	elongation factor Tu domain 2			0.221141	1.55333	-0.822248	80	80	-0.43331	285.819	198.035	25967	14869
Cont253	215617	44	36	TELCIR_03301	conserved domain protein			0.22112	1.55298		50	34	-0.176232	46.447	36.2408	1985	1280
Cont39	593191	70	43	TELCIR_01018	zinc finger, C2H2 type			0.221108	1.55278	-1.6371	86	82	2.13975	10.5808	48.3119	1117	4215
Cont777	119888	62	42	TELCIR_05943	Transthyretin-like family protein			0.221093	1.55253		71	87	1.05912	0.825283	2.65255	32	85
Cont1860	68184	41	31	TELCIR_09252	common central domain of tyrosinase			0.221087	1.55243	-1.38212	47	43	1.9018	3.42078	14.062	365	1240
Cont2787	48835	27	26	TELCIR_11089	conserved domain protein			0.221068	1.55211	1.02389	48	45	2.78618	0.0265657	1.22151	1	38
Cont1200	105325	48	64	TELCIR_07438	conserved domain protein			0.221068	1.55211	-2.19909	44.5	58	4.29519	0	5.34411	0	105
Cont89	364351	71	48	TELCIR_01761; Tci-acr-19	Cation transporter family protein	Ligand-gated cation channel	Cel-acr-19	0.221053	1.55186	-1.7484	69	26.5	0.615578	3.6063	6.03523	543	751
Cont401	155765	66	52	TELCIR_04217	putative O-phosphoseryl-tRNA(Sec) selenium transferase			0.221051	1.55183		77	77	-0.792119	32.5192	16.5042	2439	1023
Cont85	362920	74	38	TELCIR_01711	hypothetical protein			0.220991	1.55083		87	98	-0.286203	176.921	127.841	2053	1226
Cont651	140462	26	22	TELCIR_05443	conserved hypothetical protein			0.220927	1.54977	0.892578	25	35	0	0	0	0	0
Cont316	202352	48	40	TELCIR_03675	endoribonuclease XendoU			0.220851	1.54851		46	53	2.93687	0.0114344	0.581107	1	42
Cont835	118504	44	33	TELCIR_06187	conserved domain protein			0.220848	1.54846		44	45	-1.14762	6.84216	2.13764	244	63
Cont1614	82224	25	31	TELCIR_08585	thiolase, N-terminal domain protein			0.220831	1.54817	1.04813	21	51	0.0546768	29.7339	32.0956	1742	1554
Cont244	209604	79	70	TELCIR_03235	conserved domain protein			0.220798	1.54762	-0.811372	74	82	1.98472	0.0515802	0.967401	2	31
Cont430	165817	36	26	TELCIR_04369	conserved domain protein			0.220775	1.54724		35	32	-0.788596	3.84797	1.79634	648	250
Cont4	1158833	74	63	TELCIR_00127	conserved domain protein			0.220746	1.54676		80	90	3.00254	1.13714	13.7104	28	279
Cont212	226517	49	35	TELCIR_03021	multicopper oxidase			0.220713	1.54621	-0.883256	52	42	5.80668	1.58635	102.632	154	8234
Cont2812	56058	39	30	TELCIR_11133	conserved hypothetical protein			0.220687	1.54578		50	36	1.14445	2.50192	6.30894	262	546
Cont242	226268	70	43	TELCIR_03231	hypothetical protein			0.220639	1.54498	-1.08076	65	14	-1.2079	0.368576	0.0307575	29	2
Cont198	242197	72	52	TELCIR_02878	hypothetical protein			0.220574	1.5439	-0.880453	66	60	2.41274	2.38602	13.6541	495	2341
Cont342	184291	40	25	TELCIR_03847	Innexin			0.220572	1.54387	-1.34966	48	47	0	0	0.0213764	0	2
Cont4	1158833	74	63	TELCIR_00156	DnaJ domain protein			0.220563	1.54372		79	81	-0.699068	59.6931	34.1946	18770	8886
Cont624	120655	37	21	TELCIR_05317	conserved domain protein			0.220511	1.54285	-1.04332	82	90	0	0	0	0	0
Cont240	219355	37	33	TELCIR_03208	conserved domain protein			0.220451	1.54186		40	38	5.12955	0.0718139	7.47306	5	430
Cont2930	48263	39	35	TELCIR_11312	Kunitz\/Bovine pancreatic trypsin inhibitor domain protein			0.220411	1.54119		40	30	1.26768	0.132829	1.06079	5	33
Cont4	1158833	74	63	TELCIR_00141	collagen triple helix repeat protein			0.220364	1.54041		71	77	0	0	0.0132773	0	1
Cont1692	64107	42	25	TELCIR_08788	hypothetical protein			0.220335	1.53993		58	35	-2.66702	0.762072	0	55	0
Cont3285	54459	37	32	TELCIR_11853	Sec23\/Sec24 trunk domain protein			0.220324	1.53974		66	51	-0.224816	144.172	114.487	13275	8712
Cont3269	46145	40	35	TELCIR_11827	SET domain protein			0.220277	1.53896		53	54	-0.241027	85.0884	66.056	7321	4697
Cont1506	72331	37	26	TELCIR_08303	LBP \/ BPI \/ CETP family, N-terminal domain protein			0.220264	1.53875	-0.971124	35	31	1.15259	2.42179	5.82366	552	1097
Cont82	395426	80	75	TELCIR_01674	hypothetical protein			0.220239	1.53833		84	73	-0.0140212	0.560832	0	10	0
Cont1716	67293	35	32	TELCIR_08846	conserved hypothetical protein			0.220223	1.53806	-1.1296	39	27	-1.34635	0.688683	0	23	0
Cont694	128969	41	30	TELCIR_05636	patched family protein			0.220211	1.53786	-1.31213	46	41	0.262206	1.2824	1.77646	290	332
Cont1018	87639	47	31	TELCIR_06832	amino acid permease			0.220196	1.53762	-0.753457	46	21	-1.17064	6.61635	2.41409	975	294
Cont4	1158833	74	63	TELCIR_00155	conserved domain protein			0.220181	1.53737		79	84	-0.384752	5.20642	3.48197	1755	970
Cont64	407090	80	56	TELCIR_01430	conserved domain protein			0.220145	1.53677		82	81	-0.581235	1.41222	0.54996	87	28
Cont3269	46145	40	35	TELCIR_11828	conserved domain protein			0.220144	1.53675		50	49	-0.626892	35.551	20.0983	1952	912
Cont430	165817	36	26	TELCIR_04380	conserved domain protein			0.220141	1.5367	-1.08151	33	16	0	0	0	0	0
Cont1140	102406	45	44	TELCIR_07243	conserved domain protein			0.22013	1.53652		43	48	-0.282109	23.75	16.5915	1015	586
Cont5894	31343	27	32	TELCIR_14931	conserved domain protein			0.220126	1.53645		37	39	0	0	0	0	0
Cont181	257548	58	37	TELCIR_02748	nematode cuticle collagen N-terminal domain			0.220109	1.53617		49	64	0	0	0	0	0
Cont6251	21384	38	41	TELCIR_15257	hypothetical protein			0.220089	1.53584		40	52	0	0	0	0	0
Cont9428	13613	24	49	TELCIR_17477	ShTK domain protein			0.22008	1.53569	1.05158	35	50	0	0	0	0	0
Cont9428	13613	24	49	TELCIR_17476	hypothetical protein			0.22008	1.53569	1.05158	25	52	0	0	0	0	0
Cont10277	11180	28	52	TELCIR_17955	kinase domain protein			0.219964	1.53376	1.23708	31	63	0.89288	32.7141	61.4063	3111	4826
Cont345	176930	78	68	TELCIR_03875	conserved domain protein			0.219889	1.53251		88	94	1.6881	0.0701041	0.729513	5	43
Cont1366	81711	45	25	TELCIR_07934	conserved hypothetical protein			0.219888	1.53249	-0.878957	60	70	2.09247	1.40632	7.25674	121	516
Cont639	127035	34	20	TELCIR_05397	Carboxylesterase			0.219876	1.53229		35	36	0	4.53592	3.76495	570	391
Cont5894	31343	27	32	TELCIR_14932	hypothetical protein			0.219849	1.53185	0.875965	67	59	0	0	0	0	0
Cont1374	76989	41	36	TELCIR_07954	conserved hypothetical protein			0.21982	1.53136		41	45	-0.519996	61.8496	37.5275	1733	869
Cont323	178804	77	55	TELCIR_03723	tetratricopeptide repeat protein			0.219783	1.53075		84	85	-0.364637	50.0213	35.7672	9089	5371
Cont403	192623	48	37	TELCIR_04228	enoyl-CoA hydratase\/isomerase family protein			0.219741	1.53005		51	52	0.655381	51.2975	82.1126	2744	3630
Cont558	140103	55	42	TELCIR_05024	hypothetical protein			0.21968	1.52904	-0.889954	66	44	-0.436062	0.507292	0.193842	57	18
Cont299	184801	49	33	TELCIR_03582	conserved domain protein			0.219655	1.52862		63	65	0.192675	1067.24	1191.05	31716	29252
Cont1422	93997	36	35	TELCIR_08076	WD domain, G-beta repeat protein			0.219649	1.52852		96	93	-0.436551	126.606	86.6371	12864	7275
Cont7196	22591	31	35	TELCIR_16049	hypothetical protein			0.219637	1.52832	0.891942	38	34	-0.689783	5.78336	2.67768	311	119
Cont1817	66921	47	52	TELCIR_09142	conserved domain protein			0.219622	1.52807	0.740001	51	56	-0.447597	45.8227	29.9459	2931	1583
Cont2158	52198	61	42	TELCIR_09858	phosphotyrosine interaction domain (PTB\/PID)			0.219602	1.52774		77	32	0	179.523	170.146	8282	6487
Cont98	356755	69	56	TELCIR_01874	hypothetical protein			0.219551	1.52689	-1.42375	72	51	2.13832	0.712848	5.02534	23	134
Cont82	395426	80	75	TELCIR_01673	integrase core domain protein			0.219548	1.52684		78	75.5	7.21525	0	9.61939	0	783
Cont48	515141	79	54	TELCIR_01165	conserved hypothetical protein			0.219522	1.52641		78	42	0	0	0	0	0
Cont4340	43881	31	19	TELCIR_13264	hypothetical protein			0.219484	1.52578	-0.753592	24	20	-1.98512	12.3009	2.00569	282	38
Cont5481	30843	27	28	TELCIR_14536	conserved domain protein			0.21946	1.52538		28	23	-1.20889	111.419	44.4665	15105	4982
Cont4	1158833	74	63	TELCIR_00125	conserved domain protein			0.219458	1.52534		63	69	8.33721	0	48.5103	0	1702
Cont2300	59697	28	33	TELCIR_10181	eukaryotic aspartyl protease			0.219414	1.52461	1.02146	27	47	3.86962	0.443567	9.58701	29	518
Cont1460	80722	43	21	TELCIR_08184	hypothetical protein			0.21941	1.52455	-0.873949	79	60	-1.82121	53.6508	13.7225	9050	1913
Cont4	1158833	74	63	TELCIR_00126	conserved domain protein			0.219409	1.52453		73	72	0	0	0	0	0
Cont81	395215	71	54	TELCIR_01671	hypothetical protein			0.219367	1.52383		68	54	2.68673	0.172353	3.75391	4	72
Cont39	593191	70	43	TELCIR_01019	hypothetical protein			0.219348	1.52352		84	102	-0.92004	111.155	51.7457	2737	1053
Cont2582	54345	38	31	TELCIR_10752; Tci-che-3?	dynein heavy chain, N-terminal region 2	Axonemal dynein	Cel-che-3?	0.219296	1.52265	-1.68349	41	43	0.475874	0.0882594	0.184938	41	71
Cont1111	101947	33	20	TELCIR_07131	papain family cysteine protease			0.219278	1.52235		37	29	5.95358	1.26736	100.005	66	4304
Cont3373	42934	39	44	TELCIR_11976	ERCC4 domain protein			0.219278	1.52235		49	43	-0.725168	29.872	15.702	1860	808
Cont30	618942	77	66	TELCIR_00877	conserved domain protein			0.219265	1.52214		98	95	7.22995	0	41.75	0	791
Cont1820	71189	79	63	TELCIR_09150	aminoacyl-tRNA hydrolase			0.21924	1.52172	-0.918875	88	89	-0.0123068	52.6941	48.1928	8650	6538
Cont179	259825	36	49	TELCIR_02740	hypothetical protein			0.219234	1.52162		49	47	7.36363	0.0190986	11.4624	3	1488
Cont2686	48952	40	40	TELCIR_10935	unspecific monooxygenase			0.219231	1.52157		46	57	0	0.0171517	0	2	0
Cont1	1473920	77	55	TELCIR_00023	conserved domain protein			0.219165	1.52047		86	90	0	51.289	47.3828	3150	2405
Cont34	585058	71	46	TELCIR_00928	ribosomal protein S10			0.219158	1.52036		90	87	0.131862	162.077	175.728	11101	9947
Cont80	369436	78	50	TELCIR_01645	putative 3-hydroxyanthranilate 3,4-dioxygenase			0.219072	1.51893	-1.01885	91	73	0	0.782062	0.692833	56	41
Cont410	151625	82	75	TELCIR_04268	kinase domain protein			0.219062	1.51876	0.771824	91	95	0.00526305	50.1121	50.33	6354	5274
Cont4	1158833	74	63	TELCIR_00157	enhancer of rudimentary			0.21905	1.51856		80	91	-0.310915	150.364	109.166	3745	2247
Cont5205	26602	27	28	TELCIR_14234	kinase domain protein			0.219034	1.5183	0.719163	33	34	0.579094	3.10666	5.25153	335	468
Cont1431	71228	49	23	TELCIR_08094	conserved domain protein			0.218995	1.51765	-1.22351	47	26	0	0.653408	0.204979	27	7
Cont1	1473920	77	55	TELCIR_00004	conserved domain protein			0.218908	1.5162		88	88	-0.320343	4.66088	2.45602	124	54
Cont2648	53057	46	57	TELCIR_10872	conserved domain protein			0.21886	1.5154		96	84	0	31.8342	27.8529	910	658
Cont323	178804	77	55	TELCIR_03722	conserved domain protein			0.218856	1.51534		72	92	2.90073	1.11576	12.9946	24	231
Cont3601	34392	43	31	TELCIR_12309	putative pyruvate carboxylase			0.218809	1.51455		38	49	6.21312	0.0239272	5.73979	4	793
Cont6910	26161	34	30	TELCIR_15813	thymidine kinase			0.218792	1.51427	-1.10884	63	29	-0.74012	180.893	99.9854	12441	5683
Cont1868	67384	37	34	TELCIR_09267	eukaryotic aspartyl protease			0.218771	1.51392	-0.964317	40	58	3.9675	0.428272	9.01481	48	835
Cont328	184287	50	39	TELCIR_03766	hypothetical protein			0.218763	1.51379		84	93	0.198612	84.3619	97.9985	3677	3530
Cont164	258086	74	61	TELCIR_02583	hypothetical protein			0.218758	1.51371		77	48	-0.674579	55.6653	30.7606	2505	1144
Cont2111	68877	58	42	TELCIR_09760	conserved domain protein			0.218746	1.51351		59	51	-0.55788	37.3308	21.6918	1289	619
Cont1598	64818	47	29	TELCIR_08545	conserved domain protein			0.218737	1.51336	-1.1272	53	61	4.56007	0.582803	18.4381	48	1255
Cont1	1473920	77	55	TELCIR_00022	kinase domain protein			0.218726	1.51317		99	91.5	0.126537	60.4508	66.3723	4859	4409
Cont224	213702	77	48	TELCIR_03107	conserved domain protein			0.218715	1.51299	-0.747143	87	93	6.32062	0	9.69984	0	422
Cont218	222409	69	48	TELCIR_03055	conserved domain protein			0.218664	1.51214		81	84	-0.860215	285.889	147.861	43289	18503
Cont23	684736	73	57	TELCIR_00681	putative D-tyrosyl-tRNA(Tyr) deacylase			0.218658	1.51204	-0.862863	83	87	1.33492	2.07269	6.10755	193	470
Cont2787	48835	27	26	TELCIR_11090	conserved domain protein			0.218591	1.51093	0.962318	31	43	10.4143	0	247.415	0	7176
Cont712	110796	65	40	TELCIR_05706	Ephrin			0.218548	1.51021	-0.96645	73	66	0.0974823	6.41177	7.55346	568	553
Cont288	203172	54	54	TELCIR_03516	conserved domain protein			0.218523	1.5098		77	72	0	1.12285	0.724625	75	40
Cont401	155765	66	52	TELCIR_04209	conserved domain protein			0.218466	1.50885	-0.898605	66	34	0	5.39601	5.01692	449	345
Cont5282	35915	22	24	TELCIR_14315	Carboxylesterase			0.218405	1.50784		25	27	4.43479	0.111576	5.83539	9	389
Cont1189	93710	42	39	TELCIR_07401	conserved domain protein			0.218362	1.50712		46	62	0.0988291	19.1568	21.51	1388	1288
Cont210	222362	73	55	TELCIR_02997	hypothetical protein			0.218289	1.50591		74	78	0	0.00960121	0.0116176	1	1
Cont48	515141	79	54	TELCIR_01164	conserved domain protein			0.218232	1.50496	-0.794307	98	71	0.120823	0	0.175012	0	7
Cont3601	34392	43	31	TELCIR_12310	Biotin-requiring enzyme			0.21822	1.50476		42	44	2.37593	0	0.635812	0	29
Cont4	1158833	74	63	TELCIR_00139	nematode cuticle collagen N-terminal domain			0.218195	1.50435		57.5	75	5.41158	2.27951	109.682	200	7953
Cont224	213702	77	48	TELCIR_03106	conserved domain protein			0.218133	1.50331		94	90	4.94738	0	8.05916	0	164
Cont328	184287	50	39	TELCIR_03768	hypothetical protein			0.218071	1.50228		49	29	-0.969777	67.9604	29.6631	1558	562
Cont10342	11343	39	38	TELCIR_17992	hypothetical protein			0.218049	1.50192		41	45	1.24992	102.646	240.479	10749	20812
Cont2968	50612	40	35	TELCIR_11358	hypothetical protein			0.218039	1.50175	-1.32388	36	24	-2.84819	15.1425	1.67207	1830	167
Cont788	111421	43	42	TELCIR_05992	hypothetical protein			0.217961	1.50045		43	44	0	8.50341	8.39576	288	235
Cont3603	40596	38	47	TELCIR_12313	conserved domain protein			0.21795	1.50027	1.15716	40	82	0.804008	21.7553	39.1981	1644	2448
Cont4698	30500	24	19	TELCIR_13686	hypothetical protein			0.21793	1.49994	0.976152	35	42	-1.81436	1.66956	0.0939623	43	2
Cont3078	41069	25	49	TELCIR_11547	hypothetical protein			0.217924	1.49984	1.16719	28	57	1.27047	20.6139	50.715	2077	4223
Cont210	222362	73	55	TELCIR_02994	conserved domain protein			0.217727	1.49656	-0.946657	71	42	0	0.0946405	0	3	0
Cont342	184291	40	25	TELCIR_03846	hypothetical protein			0.21768	1.49578		51	50	1.9908	2.81054	13.7651	105	425
Cont1395	94965	43	38	TELCIR_08014	integrase core domain protein			0.217631	1.49497		53	70	0	0	0	0	0
Cont962	93459	36	37	TELCIR_06659	hypothetical protein			0.217618	1.49475		83	78	8.22837	0.46204	229.254	17	6971
Cont4815	30300	28	54	TELCIR_13813; Tci-pgp-9	ABC transporter, ATP-binding protein	ABC transporter	Cel-pgp-9	0.21761	1.49462	3.3217	31	53	5.88878	0.391616	28.3843	90	5391
Cont401	155765	66	52	TELCIR_04216	PRP38 family protein			0.217583	1.49417		89	93	0.672097	92.2335	146.125	6996	9160
Cont328	184287	50	39	TELCIR_03767	hypothetical protein			0.217572	1.49399		47	58	-0.27162	59.0287	42.0688	1253	738
Cont1958	59676	58	30	TELCIR_09437	kinesin motor domain			0.21757	1.49395		90	98	0.404649	288.587	372.99	29894	31931
Cont367	191128	26	24	TELCIR_04004	Transthyretin-like family protein			0.217562	1.49382	1.20961	26	26	0	0.16825	0	6	0
Cont367	191128	26	24	TELCIR_04005	Transthyretin-like family protein			0.217562	1.49382	1.1963	23	59	-1.27744	0.482804	0	22	0
Cont1799	77222	23	47	TELCIR_09090	oxidoreductase, aldo\/keto reductase family protein			0.217555	1.4937	1.45713	23	34	1.78132	2.64554	10.1565	301	955
Cont835	118504	44	33	TELCIR_06185	DNA repair protein			0.21755	1.49362		51	42	-0.230498	65.6787	50.5643	3978	2531
Cont129	308771	36	44	TELCIR_02235	hypothetical protein			0.217434	1.49169		99	81	-0.204632	64.0593	49.4446	2502	1596
Cont1692	64107	42	25	TELCIR_08785	hypothetical protein			0.217418	1.49143		97	95	0.113425	38.7861	43.0417	2437	2235
Cont634	119201	49	35	TELCIR_05375	hypothetical protein			0.217351	1.49031		50	36	-0.174845	117.882	89.3924	1101	690
Cont8397	15246	55	47	TELCIR_16895	heme NO binding			0.21735	1.4903	-0.92387	67	50	0	0	0.0397701	0	2
Cont212	226517	49	35	TELCIR_03020	multicopper oxidase			0.217346	1.49023	-0.816968	51	27	1.24664	32.1375	77.3039	2565	5099
Cont430	165817	36	26	TELCIR_04382	Kunitz\/Bovine pancreatic trypsin inhibitor domain protein			0.217322	1.48983	0.944089	38	62	-0.532894	1.68939	0.805997	175	69
Cont55	479011	73	59	TELCIR_01297	conserved domain protein			0.21725	1.48863		95	90	-0.103719	73.4016	63.2232	10782	7675
Cont196	260416	42	26	TELCIR_02864	kinase domain protein			0.217229	1.48828		49	69	0.0174338	219.873	218.648	19229	15803
Cont712	110796	65	40	TELCIR_05707	Ion channel			0.217193	1.48769		73	70	-0.448975	131.535	88.8379	10126	5652
Cont4914	31341	37	30	TELCIR_13915	conserved domain protein			0.217151	1.48699	-1.65098	34	29	3.47921	4.25994	51.925	340	3425
Cont630	120524	50	36	TELCIR_05345	hypothetical protein			0.217147	1.48692		47	43	0.388425	63.1567	86.2005	1430	1613
Cont4513	33084	40	29	TELCIR_13474	hypothetical protein			0.21709	1.48597		37	41	0.310343	1.16597	2.00938	66	94
Cont1844	61107	48	35	TELCIR_09206	conserved hypothetical protein			0.217061	1.48549		44	41	4.10103	0	1.90935	0	92
Cont5254	26897	32	31	TELCIR_14287	conserved hypothetical protein			0.217052	1.48534		31	38	0	87.9696	81.1509	5353	4081
Cont209	253109	65	36	TELCIR_02980	hypothetical protein			0.217034	1.48504	-1.40744	29	8	-2.64868	178.916	25.8928	17065	2041
Cont2630	52662	48	35	TELCIR_10836	hydrolase, alpha\/beta domain protein			0.217028	1.48494		85	94	-0.571332	12.2596	6.9581	1034	485
Cont2083	57093	33	31	TELCIR_09684	conserved domain protein			0.216976	1.48408		36	31	0	0.355866	0.12303	14	4
Cont2385	47947	39	22	TELCIR_10355	hypothetical protein			0.216911	1.483	-1.57305	43	17	1.43647	1.68099	5.15798	265	672
Cont656	122210	68	37	TELCIR_05475	Arginine-tRNA-protein transferase, C-terminus			0.216884	1.48255		69	30	-1.2412	125.173	48.0036	7298	2313
Cont1111	101947	33	20	TELCIR_07129	papain family cysteine protease			0.216852	1.48202		42	42	7.44945	0.947552	213.959	59	11010
Cont2372	54106	44	54	TELCIR_10328	domain found in Dishevelled, Egl-10, and Pleckstrin			0.216841	1.48183		31	46	0	0.449877	0.61121	57	64
Cont3062	45462	40	22	TELCIR_11522	conserved domain protein			0.216809	1.4813		81	86	0	0	0.0982824	0	4
Cont3619	48862	39	31	TELCIR_12341	conserved domain protein			0.216806	1.48125	-0.940118	36	19	0	0.0515802	0.156032	2	5
Cont55	479011	73	59	TELCIR_01315	hypothetical protein			0.21679	1.48099	-1.23323	93	65	0	0	0	0	0
Cont535	137109	33	19	TELCIR_04932	putative lipoyl synthase			0.216712	1.47969		30	18	-1.09165	33.247	13.4515	1929	645
Cont3696	34226	53	127	TELCIR_12459	astacin (Peptidase family M12A)			0.216696	1.47942	0.878115	79	108	7.45067	0.222372	63.4267	18	4243
Cont254	203686	70	51	TELCIR_03304	myosin tail			0.216558	1.47713	-1.1647	72	82	0.991461	494.68	951.562	95345	151572
Cont1018	87639	47	31	TELCIR_06831	conserved hypothetical protein			0.216525	1.47658		48	53	-0.0329807	81.7011	73.8359	9920	7409
Cont4663	26596	41	25	TELCIR_13640	conserved domain protein			0.216514	1.4764		51	28	-0.445901	52.5855	34.685	3691	2012
Cont5025	29193	43	38	TELCIR_14055	hypothetical protein			0.216489	1.47598		90	90	-0.0125607	67.2371	59.5031	2550	1865
Cont1795	66950	50	35	TELCIR_09079	conserved domain protein			0.216453	1.47538		41	36	-1.19203	20.5265	7.44217	1098	329
Cont1565	76645	43	31	TELCIR_08451	conserved domain protein			0.216434	1.47507	-0.729738	45	60	-0.250942	376.498	294.258	15451	9980
Cont328	184287	50	39	TELCIR_03761	conserved domain protein			0.216433	1.47505		35	56	5.74626	0.0436203	14.9899	1	284
Cont712	110796	65	40	TELCIR_05708	Ion channel			0.216425	1.47492		64	40	0	1.50042	1.77649	93	91
Cont142	299763	74	63	TELCIR_02358	conserved hypothetical protein			0.216423	1.47488	-0.845287	85	91	1.5995	0.583157	2.63573	34	127
Cont1228	87685	37	41	TELCIR_07530	conserved hypothetical protein			0.216415	1.47475	0.878381	38	40	-0.652198	5.98528	2.85019	310	122
Cont10	911443	65	42	TELCIR_00342	serine carboxypeptidase			0.216357	1.47379	-0.90424	74	42	1.95309	0.403799	2.13295	52	227
Cont1649	77624	41	35	TELCIR_08676	hypothetical protein			0.216331	1.47335		39	27	-1.23511	114.211	43.9605	7133	2269
Cont48	515141	79	54	TELCIR_01162	conserved domain protein			0.216312	1.47304	-1.14241	92	87	0	3.29943	2.93926	254	187
Cont1	1473920	77	55	TELCIR_00003	hypothetical protein			0.216301	1.47285	-1.13147	80	83.5	0	3.30334	3.25039	273	222
Cont1350	84458	41	29	TELCIR_07887	G2F domain protein			0.216257	1.47212	-1.31916	36	24	-0.898405	4.71817	2.03337	657	234
Cont913	114057	46	45	TELCIR_06459	hypothetical protein			0.216248	1.47197		38	29	-1.54194	93.8741	28.868	5792	1472
Cont133	283826	67	54	TELCIR_02275	conserved domain protein			0.216108	1.46965		77	88	0.493347	61.1221	86.6568	4048	4743
Cont1578	65652	48	30	TELCIR_08492	conserved domain protein			0.216004	1.46792		51	80	0	0.0519595	0	1	0
Cont7083	18155	38	28	TELCIR_15966	multicatalytic endopeptidase			0.215957	1.46714		40	30	-0.322771	122.46	89.9469	8041	4881
Cont746	119809	33	24	TELCIR_05844	putative phosphoserine phosphatase SerB			0.215927	1.46664	0.872145	25	41	0	32.6277	32.846	2678	2228
Cont659	130188	58	39	TELCIR_05490	conserved hypothetical protein			0.215863	1.46557		94	98	0	138.241	131.412	7160	5625
Cont930	115233	40	31	TELCIR_06532	conserved domain protein			0.215862	1.46556		48	52	-0.451367	6.56515	3.582	275	124
Cont1419	86485	41	22	TELCIR_08073	conserved hypothetical protein			0.215773	1.46408	-1.03153	67	25	2.47777	0.326146	3.06944	18	140
Cont651	140462	26	22	TELCIR_05442	conserved domain protein			0.215725	1.46328	0.879223	21	42	5.19217	0	4.41173	0	194
Cont85	362920	74	38	TELCIR_01698	hypothetical protein			0.215724	1.46326	-1.40207	97	87	-1.29835	66.1137	24.3997	7859	2397
Cont3416	54586	27	43	TELCIR_12045	hypothetical protein			0.215658	1.46216	0.971602	27	52	1.23701	0	0.277102	0	14
Cont2692	55597	28	35	TELCIR_10943	conserved domain protein			0.21565	1.46203		20	22	0	0	0	0	0
Cont218	222409	69	48	TELCIR_03054	conserved hypothetical protein			0.215568	1.46067		73	82	-1.17683	115.681	45.6981	4420	1443
Cont11684	11339	34	16	TELCIR_18621	cation transporting ATPase, C-terminus			0.215523	1.45992	-1.01899	34	32	-0.651288	80.6867	46.949	7399	3558
Cont3591	41410	37	37	TELCIR_12298	hypothetical protein			0.215469	1.45902	1.01062	34	49	8.03981	1.17775	452.886	29	9216
Cont369	165441	47	31	TELCIR_04011	late embryogenesis abundant protein			0.215448	1.45867		44	47	-2.47853	5.7457	0.788972	1031	117
Cont642	126720	40	27	TELCIR_05410	7 transmembrane receptor (rhodopsin family)			0.215441	1.45856	-1.08376	43	30	0	0.0464901	0	4	0
Cont879	114681	54	41	TELCIR_06357	conserved domain protein			0.215425	1.45829		87	73	3.19802	0	3.14359	0	50
Cont2396	51877	47	59	TELCIR_10377	conserved domain protein			0.21539	1.45771	0.809161	41	63	0.0887517	84.8689	89.7687	8359	7307
Cont3519	38525	34	28	TELCIR_12189	conserved domain protein			0.215365	1.45729	-1.58226	34	46	0.491517	8.95156	13.7041	592	749
Cont210	222362	73	55	TELCIR_02999	conserved hypothetical protein			0.215273	1.45576		88	92	2.69316	7.00166	51.4211	216	1311
Cont553	141222	36	33	TELCIR_05001	immunoglobulin I-set domain			0.215248	1.45535	0.812055	35	57	0	2.1098	2.24267	790	694
Cont46	524385	73	48	TELCIR_01153	alpha,alpha-trehalase			0.215237	1.45516	-1.49017	89	82	-0.115624	196.606	169.999	25374	18132
Cont1126	114722	39	54	TELCIR_07184	hypothetical protein			0.21523	1.45505	1.16666	37	61	2.01947	0	0.366909	0	23
Cont209	253109	65	36	TELCIR_02978	ankyrin repeat protein			0.215186	1.45432	-1.36759	35	11	-1.43641	51.0554	17.1494	8959	2487
Cont4070	41412	45	31	TELCIR_12939	hypothetical protein			0.215173	1.4541		49	39	-0.988416	22.5803	9.76272	1668	596
Cont31	605576	71	48	TELCIR_00883	hypothetical protein			0.215112	1.45309		84	72	-0.87348	0.270564	0	17	0
Cont4	1158833	74	63	TELCIR_00133	conserved domain protein			0.215027	1.45167		86	90	-1.38065	75.5312	26.0589	5836	1664
Cont1145	87706	56	50	TELCIR_07257	conserved domain protein			0.214985	1.45097		78	53	0	77.6408	72.5859	5999	4635
Cont3099	41359	26	40	TELCIR_11579	conserved domain protein			0.214857	1.44885	0.831365	23	18	0	4.77929	4.78124	381	315
Cont1767	63646	26	43	TELCIR_08998	conserved domain protein			0.214843	1.44861	0.853097	25	47	1.36259	0.0711391	0.746023	3	26
Cont2272	63605	62	53	TELCIR_10116	conserved domain protein			0.214838	1.44853		47	28	-0.693076	3.73867	1.34224	91	27
Cont1563	75987	35	39	TELCIR_08445	hypothetical protein			0.214754	1.44713		42	29	2.61356	25.764	158.671	2698	13732
Cont3879	35090	50	30	TELCIR_12689	indigoidine synthase A-like protein			0.214724	1.44663	-0.902334	47	37	1.38995	1.14526	3.61679	141	368
Cont1421	81709	52	31	TELCIR_08075	cullin family			0.214694	1.44614	-0.858685	60	36	-0.412475	73.2914	50.7075	9376	5361
Cont896	102027	58	37	TELCIR_06406	putative T-complex protein 1, eta subunit			0.214596	1.44451		58	63	-0.212887	61.2008	48.4532	7275	4760
Cont1408	78433	38	26	TELCIR_08043	phosphomannose isomerase type I			0.214527	1.44336	-0.664117	44	44	-3.87755	1.33029	0	125	0
Cont798	97000	59	29	TELCIR_06028	Transthyretin-like family protein			0.214508	1.44304		59	24	0	0.0438912	0	2	0
Cont913	114057	46	45	TELCIR_06458	SNF2 family N-terminal domain protein			0.214503	1.44296		43	31	0	26.5491	26.2087	4268	3482
Cont624	120655	37	21	TELCIR_05313	Kunitz\/Bovine pancreatic trypsin inhibitor domain protein			0.214486	1.44268	-0.85282	32	17	-5.99735	33.5934	0.363066	5486	49
Cont353	188608	42	26	TELCIR_03924	conserved domain protein			0.214485	1.44266	-1.15346	46	21	2.38101	1.06389	6.38244	190	942
Cont4513	33084	40	29	TELCIR_13473	hypothetical protein			0.214443	1.44196		39	34	3.25655	0	6.94734	0	52
Cont2308	64949	35	31	TELCIR_10202	conserved domain protein			0.214394	1.44115		38	35	-0.70302	32.9676	17.7995	2342	1045
Cont798	97000	59	29	TELCIR_06027	Transthyretin-like family protein			0.214389	1.44106	-1.00541	63	70	0	1.65026	2.04804	78	80
Cont835	118504	44	33	TELCIR_06184	MBOAT family protein			0.214376	1.44085	-0.803332	36	37	-1.43962	1.21583	0.266588	149	27
Cont361	170233	70	63	TELCIR_03969	hypothetical protein			0.21436	1.44058		69	73	3.81506	1.44316	26.5549	58	882
Cont81	395215	71	54	TELCIR_01655	conserved domain protein			0.214349	1.4404	-1.11583	105	90.5	-0.784516	140.276	73.4729	4923	2131
Cont23	684736	73	57	TELCIR_00683	WD domain, G-beta repeat protein			0.214321	1.43993	-1.70756	78	26	-0.981885	70.5998	32.0154	4336	1625
Cont1174	109494	30	28	TELCIR_07341	conserved domain protein			0.214181	1.43761		25	21	0.250889	16.8695	22.2566	487	531
Cont410	151625	82	75	TELCIR_04263	WD domain, G-beta repeat protein			0.21414	1.43692	-0.720191	85	88	0.10857	186.515	196.898	24969	21784
Cont224	213702	77	48	TELCIR_03105	hypothetical protein			0.214128	1.43673		85.5	80	4.05227	0	2.88258	0	89
Cont11688	11175	25	23	TELCIR_18624	hypothetical protein			0.214119	1.43658		27	37	0	0.0628443	0.177433	3	7
Cont513	154282	61	56	TELCIR_04817	hypothetical protein			0.214116	1.43653		56	48	0	1.9559	1.87044	62	49
Cont1060	94427	42	37	TELCIR_06975	Emp24\/gp25L\/p24 family protein			0.213993	1.43448		42	45	-0.729167	49.1573	26.0743	2393	1049
Cont23	684736	73	57	TELCIR_00684; Tci-lev-11	Tropomyosin	Levamisole pathway	Cel-lev-11	0.213923	1.43332		73	84	0.582265	182.461	266.647	29074	35114
Cont218	222409	69	48	TELCIR_03063	laminin G domain			0.21388	1.4326		69	72	-3.45174	17.3819	1.30497	3852	239
Cont328	184287	50	39	TELCIR_03772	hypothetical protein			0.213838	1.4319		54	75	0	3.81927	2.97234	227	146
Cont1145	87706	56	50	TELCIR_07258	heat shock factor binding protein 1			0.213827	1.43172		100	107	-0.0240813	41.5598	34.7901	941	651
Cont85	362920	74	38	TELCIR_01699	ribosomal protein S11			0.21376	1.43061		93	83	-0.788458	39.0171	19.8088	2319	973
Cont1936	66831	51	50	TELCIR_09402	conserved hypothetical protein			0.213683	1.42933		91	88	-2.46064	1.91143	0.0700867	66	2
Cont270	207923	74	69	TELCIR_03430	RNA polymerase Rpb2, domain 7			0.213672	1.42914		78	84	-0.903037	21.9382	9.96919	1366	513
Cont5254	26897	32	31	TELCIR_14286	hypothetical protein			0.213656	1.42888	0.960795	32	40	1.52997	1.45984	5.55531	69	217
Cont2121	57945	141	182	TELCIR_09785	hypothetical protein			0.213627	1.4284		44	44	4.58537	0	11.6433	0	128
Cont1145	87706	56	50	TELCIR_07260	respiratory-chain NADH dehydrogenase, 30 Kd subunit			0.2136	1.42795		93	97	-0.275522	256.255	195.227	9501	5982
Cont539	134062	52	40	TELCIR_04948	C2 domain protein			0.21359	1.42778	-0.782351	78	79	0.195984	29.831	34.8986	2713	2623
Cont1091	96223	67	72	TELCIR_07062	nematode cuticle collagen N-terminal domain			0.213559	1.42726		35	40	0	0	0	0	0
Cont7240	26889	28	34	TELCIR_16089	pyridoxal-dependent decarboxylase domain protein			0.213529	1.42677		32	39	7.14525	0	7.21576	0	746
Cont2098	67662	40	33	TELCIR_09728	hypothetical protein			0.213454	1.42552		38	43	0	0	0	0	0
Cont6654	22287	39	33	TELCIR_15609	ribosomal protein L19			0.213348	1.42376		53	49	-0.0599162	22.4023	19.0244	2086	1464
Cont167	267886	81	74	TELCIR_02613	conserved domain protein			0.213297	1.42291		87	83	4.59676	0	6.48838	0	129
Cont65	397896	85	84	TELCIR_01458	hypothetical protein			0.213287	1.42274		85	107.5	0	0	0.0811763	0	1
Cont653	129746	43	39	TELCIR_05455	Janus\/Ocnus family (Ocnus)			0.213283	1.42268		72	86	0.155852	18.3417	22.1623	706	705
Cont185	263519	75	65	TELCIR_02777	DWNN domain protein			0.213277	1.42258		85	67	-0.394702	340.52	240.174	13589	7921
Cont11646	11181	28	43	TELCIR_18607	conserved domain protein			0.213269	1.42244	1.10973	30	72	2.82683	18.0766	136.07	602	3745
Cont7432	20561	28	44	TELCIR_16242	conserved domain protein			0.213258	1.42226	1.1209	26	46	-0.756807	0.323606	0.0639295	49	8
Cont3787	33080	36	29	TELCIR_12564	CLN3 protein			0.213253	1.42218		41	46	0.160909	0.438842	0.837357	26	41
Cont224	213702	77	48	TELCIR_03104	cysteine rich repeat			0.213186	1.42106		79	76	1.48366	2.53952	7.55746	690	1697
Cont6317	26611	40	32	TELCIR_15318	trypsin Inhibitor like cysteine rich domain			0.21312	1.41997		56	71	0.341175	8.13072	12.3623	191	240
Cont1145	87706	56	50	TELCIR_07259	conserved hypothetical protein			0.21309	1.41947		87	89	0.149875	228.876	251.711	9911	9008
Cont406	168570	43	39	TELCIR_04244	conserved hypothetical protein			0.213078	1.41927		41	38	-0.603987	89.3623	53.4503	5893	2913
Cont835	118504	44	33	TELCIR_06188	hypothetical protein			0.213043	1.41869		43	44	-2.13439	17.6662	2.8776	520	70
Cont10186	12023	31	35	TELCIR_17910	conserved domain protein			0.213043	1.41869		26	33	1.19398	5.1798	14.2371	151	343
Cont2746	53079	44	44	TELCIR_11027	PCI domain protein			0.212929	1.41679		67	67	-0.374484	114.718	81.8581	11721	6912
Cont607	129712	46	41	TELCIR_05247	conserved domain protein			0.21288	1.41598	0.729919	38	28	3.91353	0	3.16736	0	81
Cont760	104686	81	68	TELCIR_05886	conserved domain protein			0.212868	1.41578		183	176	0	0.56569	0.471291	61	42
Cont1284	96332	56	26	TELCIR_07706	aconitase C-terminal domain			0.212806	1.41475		83	90	-0.592415	74.9187	45.2843	6446	3220
Cont658	135974	54	53	TELCIR_05488	hypothetical protein			0.212775	1.41423	-1.28064	47	67	0	0	0	0	0
Cont11723	9372	36	23	TELCIR_18635	nicotinate phosphoribosyltransferase, (NAPRTase) family			0.21271	1.41315		36	20	0.136464	18.1247	20.6584	1792	1688
Cont1437	86569	41	27	TELCIR_08114	hypothetical protein			0.212633	1.41187	0.977004	45	71.5	-2.68244	27.5384	3.60265	3154	341
Cont1395	94965	43	38	TELCIR_08015	conserved domain protein			0.212607	1.41144		69	75	0	0	0	0	0
Cont1815	82734	50	54	TELCIR_09140	conserved hypothetical protein			0.212535	1.41024	0.942561	42	76	1.36494	3.88954	12.1792	131	339
Cont210	222362	73	55	TELCIR_02993	A-macroglobulin complement component			0.212512	1.40986	-0.785641	77	74	-0.102131	21.6724	18.1279	3116	2154
Cont1198	82975	29	15	TELCIR_07429	hypothetical protein			0.212463	1.40904	0.667589	29	37.5	2.04675	0.675822	3.74446	57	261
Cont2611	53709	41	34	TELCIR_10809	conserved hypothetical protein			0.212422	1.40836		45	60	2.73183	2.63114	21.3158	105	703
Cont1575	65899	42	37	TELCIR_08483	aminotransferase, class I\/II			0.212338	1.40696	0.749926	41	62	11.9316	0.00661656	164.43	1	20538
Cont1614	82224	25	31	TELCIR_08588	fasciclin domain protein			0.21233	1.40683	0.855886	25	21	1.21767	1.83063	5.14274	143	332
Cont1565	76645	43	31	TELCIR_08450	putative ribosomal protein S12			0.212323	1.40671	-0.729738	45	32	0.431843	4.06858	6.73682	152	208
Cont9991	12619	41	54	TELCIR_17790	hypothetical protein			0.212271	1.40585		40	60	-0.170718	45.7212	36.2017	2601	1702
Cont19	750509	75	67	TELCIR_00579	MCM2\/3\/5 family protein			0.212238	1.4053		87	98	-0.719873	666.704	383.471	127935	60813
Cont7132	21401	32	46	TELCIR_15996	hypothetical protein			0.21222	1.405	0.802546	40	64	0.59892	24.6947	38.4469	1950	2509
Cont1131	90686	35	23	TELCIR_07199	hypothetical protein			0.2122	1.40467		60	46	-0.184649	275.98	224.833	11404	7678
Cont2466	52052	37	18	TELCIR_10541	hypothetical protein			0.212198	1.40464	-0.942434	39	38	0	0	0.0482175	0	1
Cont4513	33084	40	29	TELCIR_13472	conserved domain protein			0.212183	1.40439	-0.789642	61	38	7.72361	0	31.9355	0	1113
Cont5779	32172	47	30	TELCIR_14827	hypothetical protein			0.212168	1.40414	-1.07425	72	32	-0.290066	7.63945	4.33306	160	75
Cont9713	12028	36	57	TELCIR_17650	conserved domain protein			0.212159	1.40399	0.876694	39	65	-0.0887087	45.4558	36.7482	1145	765
Cont3275	43874	25	22	TELCIR_11835	conserved hypothetical protein			0.212137	1.40362	-0.851596	61	63	0.294572	33.7568	44.775	707	775
Cont1827	77241	45	25	TELCIR_09166	Transthyretin-like family protein			0.21213	1.40351		79	84	4.41543	1.20084	33.9508	52	1215
Cont950	97203	41	17	TELCIR_06621	nematode cuticle collagen N-terminal domain			0.212113	1.40322	-1.11818	44	41	5.7965	0.00932254	3.31645	1	294
Cont1145	87706	56	50	TELCIR_07256	leucine Rich Repeat			0.212112	1.40321		53	64	-0.396121	45.0985	31.5422	9088	5253
Cont589	127051	40	41	TELCIR_05157	hypothetical protein			0.211983	1.40106		85	89	0.284458	4.67038	7.2729	115	148
Cont401	155765	66	52	TELCIR_04208	conserved domain protein			0.211973	1.4009		91	75	-0.26755	22.0927	15.6841	1113	653
Cont31	605576	71	48	TELCIR_00882	hypothetical protein			0.211961	1.4007		77	96	0	0	0	0	0
Cont410	151625	82	75	TELCIR_04264	conserved domain protein			0.211953	1.40056		85	93	-0.945201	267.517	126.752	7950	3113
Cont917	122616	47	33	TELCIR_06475	enoyl-CoA hydratase\/isomerase family protein			0.211947	1.40046		60	56	-1.22603	85.988	32.8522	4624	1460
Cont1898	85259	42	44	TELCIR_09316	conserved hypothetical protein			0.211822	1.39838	-0.840566	37	20	-2.91688	1.63245	0.0811763	219	9
Cont361	170233	70	63	TELCIR_03970	hypothetical protein			0.211769	1.3975		74	75	10.1575	0	242.239	0	6006
Cont1878	67345	66	58	TELCIR_09277	hypothetical protein			0.211766	1.39745		55	67	5.9553	0	20.622	0	328
Cont205	252266	74	71	TELCIR_02949	fasciclin domain protein			0.211764	1.39742		69	82	-3.30882	23.1543	1.80708	1907	123
Cont205	252266	74	71	TELCIR_02948	hypothetical protein			0.211764	1.39742		84	101	-3.17681	4.4856	0.138284	157	4
Cont715	117645	34	34	TELCIR_05715	hypothetical protein			0.211672	1.39589	0.93267	35	62	9.12898	0.288354	185.869	158	84168
Cont230	254935	53	47	TELCIR_03147	conserved domain protein			0.211478	1.39266	-0.904206	69	76	1.34761	0	0.271351	0	15
Cont1868	67384	37	34	TELCIR_09266	conserved hypothetical protein			0.211416	1.39163		39.5	53	0	2.59105	2.59367	110	91
Cont799	99432	61	34	TELCIR_06030	conserved domain protein			0.21138	1.39104		78	55	1.40323	0.520523	2.08038	33	109
Cont4	1158833	74	63	TELCIR_00134	nematode cuticle collagen N-terminal domain			0.211358	1.39067		77	79	0	0.0216101	0.0261485	2	2
Cont785	134336	40	29	TELCIR_05981	intermediate filament protein			0.211339	1.39035	-1.53711	43	43	-0.43482	128.866	88.7031	17215	9793
Cont624	120655	37	21	TELCIR_05312	Kunitz\/Bovine pancreatic trypsin inhibitor domain protein			0.211314	1.38994	-0.85282	35	21	-4.42769	73.5475	2.85019	8930	286
Cont2598	55234	33	28	TELCIR_10784	SCP-like protein			0.211309	1.38986	1.34804	27	58	0	0	0	0	0
Cont270	207923	74	69	TELCIR_03431	RNA polymerase I, Rpa2 specific domain protein			0.211302	1.38974		87	88	-1.03036	96.1383	43.3713	12979	4839
Cont656	122210	68	37	TELCIR_05474	conserved domain protein			0.211284	1.38944	-1.03641	57	24	-1.5747	77.0247	21.7185	1635	381
Cont757	121563	45	31	TELCIR_05877	conserved domain protein			0.211284	1.38944		84	93	5.44918	0.160602	25.7165	3	397
Cont947	115962	67	40	TELCIR_06607	polyprenyl synthetase			0.21124	1.38871	-0.703318	64	39	-0.884145	37.0174	17.8796	3625	1447
Cont2746	53079	44	44	TELCIR_11025	triacylglycerol lipase			0.211211	1.38823		86	93	5.74208	0.288428	22.7849	28	1828
Cont2746	53079	44	44	TELCIR_11024	hypothetical protein			0.211211	1.38823		62	19	0	0	0	0	0
Cont48	515141	79	54	TELCIR_01163	SCP-like protein			0.211176	1.38764		93	63	7.47274	0.0512808	19.7941	10	3190
Cont304	185727	57	39	TELCIR_03600	hypothetical protein			0.211126	1.38681	-0.958923	56	53	-3.5125	10.5997	0.463156	360	13
Cont5896	31356	38	18	TELCIR_14934	hypothetical protein			0.211111	1.38656	-1.32985	41	16	0	0.0242003	0.0292828	1	1
Cont4528	41174	23	11	TELCIR_13489	lipoyl synthase			0.211106	1.38648	-1.53396	32	23	1.11286	54.781	118.186	5225	9316
Cont8416	17769	28	13	TELCIR_16912	conserved domain protein			0.211089	1.3862	1.05925	26	16	-0.126853	16.3023	12.4835	749	474
Cont2686	48952	40	40	TELCIR_10934	conserved hypothetical protein			0.211086	1.38615		42	47	0	0.0162075	0.0392228	1	2
Cont5896	31356	38	18	TELCIR_14935	collagen triple helix repeat protein			0.211062	1.38575	-1.32985	36	17	0	0	0.027943	0	2
Cont1105	96340	38	37	TELCIR_07102; Tci-tax-6	Ser\/Thr phosphatase family protein	Levamisole pathway	Cel-tax-6	0.211031	1.38523	0.925724	48	65	-0.923007	371.204	184.208	55787	22879
Cont123	303879	66	37	TELCIR_02175	conserved domain protein			0.211023	1.3851	-1.10178	49	57	0	0.103919	0	2	0
Cont2851	44809	23	35	TELCIR_11195	hypothetical protein			0.211018	1.38502	1.04779	22	39.5	0.763668	11.7775	23.5853	200	331
Cont401	155765	66	52	TELCIR_04207	Yip1 domain protein			0.210995	1.38463		62	61	-0.677507	307.57	178.344	15582	7467
Cont8666	12523	86	84	TELCIR_17050	ubiquitin--protein ligase			0.210942	1.38375		95	92	0.307652	89.2631	110.282	6417	6552
Cont1174	109494	30	28	TELCIR_07342	conserved domain protein			0.210932	1.38359		51	54	-0.319023	183.729	135.437	8424	5132
Cont2533	48284	36	29	TELCIR_10665	conserved domain protein			0.210911	1.38324		55	30.5	0.149885	3.38603	5.22535	69	88
Cont1578	65652	48	30	TELCIR_08494	MYND finger			0.210898	1.38302	-0.978338	48	29	-0.13546	90.2375	74.0332	3550	2407
Cont1716	67293	35	32	TELCIR_08845	Sodium:neurotransmitter symporter family protein			0.210891	1.38291	1.09403	28	30	-0.524318	8.67372	5.16731	1306	643
Cont1979	64113	41	33	TELCIR_09481	hypothetical protein			0.210838	1.38202		44	35	-0.630034	65.7389	38.3002	4484	2159
Cont81	395215	71	54	TELCIR_01668	CLN3 protein			0.210731	1.38024		76	62	9.2869	0.0227951	62.433	2	4527
Cont1374	76989	41	36	TELCIR_07956	carboxymethylenebutenolidase			0.210716	1.38		58	40	0.0021535	6.45201	7.51494	294	283
Cont8416	17769	28	13	TELCIR_16911	conserved domain protein			0.210655	1.37898	1.05925	43	34	-0.423718	0.785165	0.146164	26	4
Cont788	111421	43	42	TELCIR_05988	chitin binding Peritrophin-A domain			0.210653	1.37895		43	35	2.84682	62.0375	442.946	5127	30253
Cont1241	91773	64	24	TELCIR_07558	hypothetical protein			0.210631	1.37858	-1.14034	89	78	8.26499	0	62.3576	0	1619
Cont3150	48215	67	39	TELCIR_11653	conserved domain protein			0.210617	1.37835		59	41	-0.535688	100.736	61.5734	2623	1325
Cont4	1158833	74	63	TELCIR_00154	myosin head (motor domain)			0.210572	1.3776		79	80	-0.348189	87.9075	64.757	30503	18570
Cont2270	56788	33	53	TELCIR_10110	conserved domain protein			0.210565	1.37748		102	99	-0.532349	293.405	188.443	16110	8551
Cont2472	55000	41	40	TELCIR_10551	immunoglobulin domain			0.210511	1.37659		45	55	-0.295302	18.5302	13.6114	3825	2322
Cont634	119201	49	35	TELCIR_05376	conserved hypothetical protein			0.210352	1.37394		54	49	-0.404201	140.17	97.1477	7736	4431
Cont2174	58493	45	37	TELCIR_09910	conserved hypothetical protein			0.210258	1.37238		77	93	0.15259	72.889	82.1928	3452	3217
Cont6439	22462	49	57	TELCIR_15427	Kunitz\/Bovine pancreatic trypsin inhibitor domain protein			0.210253	1.3723		58	65	-1.1307	6.16916	2.13764	440	126
Cont2165	53333	51	23	TELCIR_09876	Importin-beta N-terminal domain protein			0.21021	1.37158	-1.00672	52	21	-1.27885	161.501	62.1748	34495	10975
Cont2972	43748	26	44	TELCIR_11368	conserved hypothetical protein			0.210159	1.37073	1.13421	30	61	0	0	0	0	0
Cont1480	85510	38	27	TELCIR_08233	conserved domain protein			0.210157	1.3707		30	25	0	4.29989	4.61812	258	229
Cont1408	78433	38	26	TELCIR_08042	tetratricopeptide repeat protein			0.210129	1.37024		47	42	1.24366	96.4168	226.344	7095	13765
Cont3269	46145	40	35	TELCIR_11826	hypothetical protein			0.210112	1.36995	-0.846963	32	20	-2.14888	1.67303	0.184036	143	13
Cont196	260416	42	26	TELCIR_02861	hypothetical protein			0.210099	1.36974		53	73	1.06546	1.19275	3.48558	53	128
Cont3298	43760	33	31	TELCIR_11868	hypothetical protein			0.210068	1.36922		36	27	0	0.109051	0	5	0
Cont632	124656	46	42	TELCIR_05361	lectin C-type domain			0.21005	1.36892		50	39	0.980903	0.175929	0.745071	12	42
Cont5517	24380	31	14	TELCIR_14569	conserved domain protein			0.209944	1.36716		36	52	1.18124	12.5897	30.6641	620	1248
Cont98	356755	69	56	TELCIR_01869	conserved hypothetical protein			0.209932	1.36696	-1.62476	76	84	1.01799	0.392583	1.81376	11	42
Cont3298	43760	33	31	TELCIR_11867	conserved domain protein			0.209918	1.36673		39	48	0.299091	0.744846	1.40969	39	61
Cont93	343657	70	55	TELCIR_01787	hypothetical protein			0.209889	1.36625		70	85	8.96063	0	14.6286	0	2621
Cont2571	63678	29	18	TELCIR_10733	amine oxidase (flavin-containing) family protein			0.209881	1.36611	-0.834624	30	21	-1.79921	0.346781	0.0237516	53	3
Cont2691	43890	35	35	TELCIR_10942	conserved hypothetical protein			0.209794	1.36467		33	45	5.01681	0	3.18333	0	172
Cont212	226517	49	35	TELCIR_03019	hypothetical protein			0.209776	1.36437		58	58	-0.36354	80.6275	54.1069	1392	772
Cont5	1010843	84	76	TELCIR_00179	globin			0.209568	1.36091		90	91	0	0.562702	0.506701	43	32
Cont1815	82734	50	54	TELCIR_09139	DNA replication factor Dna2			0.209556	1.36071	0.981147	42	72	0.440791	22.7785	31.3407	3217	3658
Cont167	267886	81	74	TELCIR_02609	conserved hypothetical protein			0.209495	1.35969		91	43	0	0	0.0673273	0	2
Cont4	1158833	74	63	TELCIR_00118	hypothetical protein			0.209493	1.35966	-0.759834	75	72	-2.41005	8.80472	1.43328	4341	584
Cont4341	35937	50	39	TELCIR_13266	RNA cap guanine-N2 methyltransferase			0.209435	1.3587		49	33	0.661474	38.6182	62.0332	2809	3729
Cont5568	22589	64	30	TELCIR_14619	WD domain, G-beta repeat protein			0.209425	1.35853		89	85	-1.00222	351.362	164.066	33115	12779
Cont7180	26532	58	48	TELCIR_16032	cysteine dioxygenase type I			0.209355	1.35737		76	56	4.27419	5.48583	121.546	177	3241
Cont148	264971	55	29	TELCIR_02411	conserved hypothetical protein			0.209301	1.35647	-1.03995	60	28	-2.60032	5.68694	0.648499	573	54
Cont1762	69997	36	36	TELCIR_08987	conserved domain protein			0.209223	1.35517		48	45	-0.77365	18.1079	8.75416	861	344
Cont1762	69997	36	36	TELCIR_08986	transcription initiation factor IID, 18kD subunit			0.209223	1.35517		43	25	0.480334	3.4174	6.02745	118	172
Cont147	267628	67	39	TELCIR_02400	K+ channel tetramerisation domain protein			0.209211	1.35497	-0.945978	61	39	-2.1383	28.5198	5.50411	2696	430
Cont5250	25989	57	56	TELCIR_14281	SCP-like protein			0.209191	1.35464	0.874525	118	160	8.34733	0.541764	270.996	23	9508
Cont4	1158833	74	63	TELCIR_00152	conserved hypothetical protein			0.209189	1.35461		88	96	-0.573249	41.2561	24.9949	4332	2169
Cont44	542110	73	56	TELCIR_01097	conserved domain protein			0.209166	1.35422		84	95	-0.572955	7.79277	4.06152	397	171
Cont1735	67722	37	34	TELCIR_08899	conserved hypothetical protein			0.209146	1.35389	0.7561	37	56	-1.90699	5.31617	1.02607	489	78
Cont148	264971	55	29	TELCIR_02412	hypothetical protein			0.209121	1.35348	-1.1308	52	17	0	0.124913	0.0431847	7	2
Cont148	264971	55	29	TELCIR_02409	SCP-like protein			0.209063	1.35251	-0.805579	64	54	-0.705515	35.3877	19.319	3205	1446
Cont65	397896	85	84	TELCIR_01442	ribosomal protein S5, C-terminal domain			0.20906	1.35246		89	96	-0.492023	272.853	181.977	33361	18388
Cont2247	64821	22	41	TELCIR_10063	conserved domain protein			0.209036	1.35206	1.04344	24	35	1.32445	5.82756	17.8229	127	321
Cont97	343580	79	60	TELCIR_01846	hypothetical protein			0.208992	1.35133		80	85	1.18216	44.9177	105.782	1284	2499
Cont212	226517	49	35	TELCIR_03022	LIM domain protein			0.208984	1.3512		41	40	1.59776	12.7589	42.9904	325	905
Cont1157	89715	35	24	TELCIR_07294	hypothetical protein			0.208951	1.35065	0.772066	38	44	4.65907	0.560832	20.6978	30	915
Cont70	396228	74	44	TELCIR_01505	hypothetical protein			0.208922	1.35017	-1.08075	65	35	0	0	0	0	0
Cont1959	70135	25	34	TELCIR_09438	hypothetical protein			0.208919	1.35012	1.26038	27	48	7.07168	0	14.9319	0	709
Cont34	585058	71	46	TELCIR_00919	conserved domain protein			0.208889	1.34962	-0.822171	60	41	6.88939	0.0538058	23.2645	3	1072
Cont100	341586	50	40	TELCIR_01896	hypothetical protein			0.20886	1.34914	-0.773102	43	39	1.45617	0.9231	3.92864	29	102
Cont8731	17773	28	51	TELCIR_17094	putative zinc binding domain (DUF701)			0.208836	1.34874	0.899549	27.5	56	1.76557	2.90231	12.9277	69	254
Cont1574	80753	80	77	TELCIR_08479	GNT-I family protein			0.208773	1.34769		92	93	0.142852	136.751	148.657	15559	13978
Cont1778	78959	61	58	TELCIR_09030	conserved hypothetical protein			0.208743	1.34719		87	86	0.438575	21.1679	31.034	671	813
Cont1131	90686	35	23	TELCIR_07198	hypothetical protein			0.208724	1.34688		41	54.5	0.975917	72.7982	146.126	2184	3623
Cont196	260416	42	26	TELCIR_02862	hypothetical protein			0.208698	1.34644	-1.36181	44	24	-2.11375	415.347	89.0064	33738	5975
Cont1582	64688	61	31	TELCIR_08502; Tci-soc-1	conserved domain protein	Levamisole pathway	Cel-soc-1	0.208685	1.34623	-0.839397	69	46	-1.05694	58.5223	25.4443	6145	2208
Cont5005	29200	42	33	TELCIR_14023	FAD dependent oxidoreductase			0.208664	1.34588	-1.03732	45.5	60	3.5753	0.313072	5.57411	28	412
Cont8175	25984	71	25	TELCIR_16760	SCP-like protein			0.208629	1.3453	-1.43621	135	67	3.66987	1.31377	19.7386	132	1639
Cont9713	12028	36	57	TELCIR_17649	hypothetical protein			0.208584	1.34455	0.878701	35	49	-0.135013	123.207	104.032	12135	8468
Cont1	1473920	77	55	TELCIR_00005	conserved hypothetical protein			0.208582	1.34451	-1.39671	97	75	0	0.0245364	0.059379	1	2
Cont212	226517	49	35	TELCIR_03018	conserved domain protein			0.20856	1.34415		48	62	-0.683496	69.8186	38.7592	3300	1514
Cont4301	38013	45	34	TELCIR_13215	Hexokinase			0.208556	1.34408	-1.09072	60	65	0	12.5355	11.6975	1062	819
Cont976	97314	71	32	TELCIR_06695	Myb-like DNA-binding domain protein			0.208555	1.34407		91	84	-0.228745	331.39	265.082	27950	18477
Cont6043	22282	41	49	TELCIR_15066	aldose 1-epimerase			0.208538	1.34378	0.832378	42	58	1.23439	19.1885	47.2783	1021	2079
Cont565	130587	56	33	TELCIR_05044	hypothetical protein			0.208529	1.34363	-1.04512	59	27	6.75087	0	18.6797	0	568
Cont386	160289	81	68	TELCIR_04125	collagen triple helix repeat protein			0.208435	1.34207		71	87	0.987367	0	0.238621	0	12
Cont536	138079	40	32	TELCIR_04939	cytochrome b5-like Heme\/Steroid binding domain			0.20837	1.34099	-1.02602	41	31	0	0	0.0247126	0	1
Cont656	122210	68	37	TELCIR_05473	Mov34\/MPN\/PAD-1 family protein			0.20835	1.34066	-1.03134	70	31	-0.706995	134.629	76.3261	13984	6552
Cont401	155765	66	52	TELCIR_04206	hypothetical protein			0.208341	1.34051		76	48	-1.23487	578.296	224.025	9002	2882
Cont930	115233	40	31	TELCIR_06533	hypothetical protein			0.208338	1.34046		57	50	0	0	0	0	0
Cont3611	46112	78	49	TELCIR_12329	hypothetical protein			0.208306	1.33993	-0.783894	148	111	0	0	0	0	0
Cont55	479011	73	59	TELCIR_01302	conserved domain protein			0.20829	1.33966		115	58	0	0.0195207	0.0236204	1	1
Cont1881	64931	31	23	TELCIR_09287	PAN domain protein			0.208255	1.33908		29	27	5.1151	0	2.8399	0	184
Cont536	138079	40	32	TELCIR_04938	conserved domain protein			0.208247	1.33894	-1.00167	51	39	-2.2075	2.11683	0.169505	136	9
Cont397	166656	71	53	TELCIR_04177	conserved domain protein			0.20812	1.33683	-0.75617	71	55.5	-0.40927	5.46258	3.00958	235	107
Cont4	1158833	74	63	TELCIR_00136	conserved domain protein			0.208101	1.33652		83	59	0	0	0	0	0
Cont48	515141	79	54	TELCIR_01175	ACT domain protein			0.208073	1.33605		70	81	6.65546	0.123253	45.3379	3	912
Cont569	129866	67	55	TELCIR_05068	conserved hypothetical protein			0.208015	1.33509	-0.970687	77	74	-4.14932	6.35007	0.118211	390	6
Cont3642	46814	52	42	TELCIR_12382	hypothetical protein			0.207947	1.33396	-0.709017	56	47	1.24566	1.77464	4.70217	332	727
Cont45	575800	71	48	TELCIR_01124	C.elegans Sra family integral membrane protein			0.207911	1.33336	-0.720021	70	50	0	0.473113	0.438491	47	36
Cont1726	69969	71	62	TELCIR_08869	piwi domain			0.207911	1.33336		88	92	0.34945	9.14487	12.8944	484	564
Cont3591	41410	37	37	TELCIR_12299	conserved hypothetical protein			0.207891	1.33303		38	35	4.90221	0	7.00794	0	159
Cont429	179448	40	19	TELCIR_04364	hypothetical protein			0.207849	1.33233		40	33.5	-0.593154	35.7927	20.9273	2411	1165
Cont985	106550	41	28	TELCIR_06717	conserved domain protein			0.207838	1.33214		37	30	0	0.0731016	0	3	0
Cont917	122616	47	33	TELCIR_06473	Pyridoxal-dependent decarboxylase, C-terminal sheet domain protein			0.207833	1.33206		84	96	1.73937	21.3419	75.3347	749	2185
Cont917	122616	47	33	TELCIR_06472	Pyridoxal-dependent decarboxylase, pyridoxal binding domain protein			0.207833	1.33206		47	59	1.40946	25.4882	68.781	2294	5116
Cont10247	17160	36	24	TELCIR_17936	LIM domain protein			0.207832	1.33204	-0.727589	39	32	10.0294	0.576856	916.685	24	31519
Cont3913	34474	48	70	TELCIR_12744	ubiquitinyl hydrolase 1			0.20782	1.33185	0.773935	44	66	0.123226	57.7069	62.7176	6974	6264
Cont55	479011	73	59	TELCIR_01316	astacin (Peptidase family M12A)			0.20782	1.33185	-1.07065	75	36	0	0	0	0	0
Cont835	118504	44	33	TELCIR_06189	conserved domain protein			0.207818	1.33181		51	57	-2.46398	12.9048	1.69182	683	74
Cont223	225913	46	43	TELCIR_03101	conserved domain protein			0.207803	1.33156		89	82	1.3643	3.74418	11.6135	142	364
Cont671	118161	41	32	TELCIR_05542	peptidase family M13			0.207785	1.33126	-0.907089	33	34	-0.282343	2.1761	1.27409	186	90
Cont5	1010843	84	76	TELCIR_00162	Cofilin\/tropomyosin-type actin-binding protein			0.20775	1.33068		95	93	-0.354831	606.876	445.383	33150	20106
Cont148	264971	55	29	TELCIR_02408	hypothetical protein			0.207665	1.32927	-0.908659	63	37	-2.02605	2.91277	0.396246	169	19
Cont12	813747	82	64	TELCIR_00415	hypothetical protein			0.207629	1.32867		71	87	-0.0216716	120.697	107.366	3621	2662
Cont378	168548	83	67	TELCIR_04079	hypothetical protein			0.207532	1.32706	-0.739789	82	62	-0.227769	1.06993	0.556992	86	37
Cont397	166656	71	53	TELCIR_04178	conserved domain protein			0.207509	1.32667		76	69	-1.08642	2.65154	0.942276	412	121
Cont4951	33088	41	43	TELCIR_13959	WH1 domain protein			0.207475	1.32611	0.934815	45	58	-0.0955737	332.461	290.638	19760	14276
Cont523	165949	27	38	TELCIR_04877	7 transmembrane receptor (rhodopsin family)			0.207451	1.32571		25	32	0	0.00783424	0.0853161	1	9
Cont782	123168	68	33	TELCIR_05965	hypothetical protein			0.20742	1.32519	-1.26594	62	37.5	0	0	0.0610755	0	1
Cont1898	85259	42	44	TELCIR_09315	conserved domain protein			0.207409	1.32501		47	55	-0.734956	26.6006	14.3432	4073	1815
Cont1361	86226	38	36	TELCIR_07922	protein kinase C terminal domain			0.207372	1.3244	0.898156	39	56	0.606319	35.3793	55.0869	2263	2912
Cont1	1473920	77	55	TELCIR_00017	conserved domain protein			0.207366	1.3243		86	92	0.523318	33.4744	49.2948	2198	2675
Cont607	129712	46	41	TELCIR_05245	Iron\/zinc purple acid phosphatase-like family protein			0.207349	1.32401	-0.880919	79	87	4.52294	1.31965	35.915	124	2789
Cont270	207923	74	69	TELCIR_03429	Hexokinase			0.207275	1.32278	-0.936126	86	90	0.959994	233.184	443.367	22571	35467
Cont268	194377	70	49	TELCIR_03407	conserved domain protein			0.207172	1.32107	-0.764357	67	31	4.30628	1.61009	40.2635	72	1488
Cont136	302212	53	53	TELCIR_02304	transposase			0.20713	1.32037		39	41	0	0	0	0	0
Cont12	813747	82	64	TELCIR_00416	conserved domain protein			0.207124	1.32027		90	91	2.52595	0	1.02864	0	32
Cont1321	80930	44	28	TELCIR_07805	hypothetical protein			0.207115	1.32012		95	90	3.20446	0.211995	5.55787	6	130
Cont3642	46814	52	42	TELCIR_12383	protein tyrosine kinase			0.207112	1.32007		61	63	6.29987	0.0159394	8.02339	1	416
Cont3619	48862	39	31	TELCIR_12340	FAD dependent oxidoreductase			0.20706	1.31921	-0.940118	42	24	0.464639	1.35292	2.35411	121	174
Cont1361	86226	38	36	TELCIR_07921	SNAP-25 family protein			0.207024	1.31861	0.898156	41	40	0.818148	0.470295	1.24027	39	85
Cont4341	35937	50	39	TELCIR_13265	fork head domain			0.207012	1.31841	-0.886897	53	48	0	2.06452	2.56517	149	153
Cont2607	49781	51	58	TELCIR_10797	glycosyltransferase, group 1 family protein			0.206926	1.31698	0.732209	57	37	-0.686357	102.289	58.2015	8164	3839
Cont48	515141	79	54	TELCIR_01161	conserved domain protein			0.206914	1.31678		80	84	-0.756724	5.18329	2.257	289	104
Cont1262	80338	42	60	TELCIR_07616	methyltransferase domain protein			0.206888	1.31635	0.725506	42	52	-0.103692	49.3991	42.2475	7452	5267
Cont1614	82224	25	31	TELCIR_08584	ankyrin repeat protein			0.206887	1.31633	1.27775	25	65	0.690254	17.1496	29.7657	686	984
Cont148	264971	55	29	TELCIR_02407	hypothetical protein			0.206876	1.31615	-1.07787	57	32	0	0.671967	0.314745	31	12
Cont19	750509	75	67	TELCIR_00578	conserved hypothetical protein			0.206856	1.31582		75	63	0.613409	15.4962	25.8537	557	768
Cont1564	77279	45	38	TELCIR_08446	conserved domain protein			0.206848	1.31568		41	26	0	0	0.118758	0	2
Cont1174	109494	30	28	TELCIR_07343	conserved domain protein			0.206819	1.3152		48	30.5	-1.06326	139.378	60.5003	6785	2434
Cont229	209548	81	60	TELCIR_03134	conserved domain protein			0.206818	1.31519		46	33	-0.792856	12.7623	5.67581	419	154
Cont400	157427	84	68	TELCIR_04199	homeobox domain			0.20679	1.31472		94	92	-6.04424	8.13672	0	555	0
Cont696	129486	52	49	TELCIR_05650	putative delta l-pyrroline-5-carboxylate synthetase			0.206787	1.31467		62	51	-1.25443	11.8066	4.17921	1487	435
Cont2158	52198	61	42	TELCIR_09859	conserved domain protein			0.206748	1.31402		73.5	80	-0.804352	548.192	291.589	18308	8048
Cont16	814054	73	44	TELCIR_00521	SCP-like protein			0.206738	1.31386		76	99	0	0	0.108694	0	6
Cont9808	13615	34	31	TELCIR_17700	conserved domain protein			0.206732	1.31376		64	72	-0.379325	10.7814	6.41293	356	175
Cont913	114057	46	45	TELCIR_06457	surfactant protein B			0.206692	1.31309		38	55	0	0.0642408	0.349796	2	9
Cont1425	83698	49	41	TELCIR_08082	animal haem peroxidase			0.206628	1.31203	-0.830425	45	44	4.65843	0.0533544	2.33276	15	542
Cont636	138196	38	13	TELCIR_05387	conserved hypothetical protein			0.206592	1.31143		39	36	-2.13182	41.4584	7.75088	1631	252
Cont70	396228	74	44	TELCIR_01511	BTB\/POZ domain protein			0.206578	1.31119		88	88	-0.147632	132.311	111.317	17076	11873
Cont1111	101947	33	20	TELCIR_07127	helicase C-terminal domain protein			0.206547	1.31068		41	27	-0.62461	55.297	31.9816	3224	1541
Cont78	395094	65	43	TELCIR_01619	zinc finger, C3HC4 type (RING finger)			0.206531	1.31041		105	93	7.28532	0.0883311	40.658	5	1902
Cont23	684736	73	57	TELCIR_00678	conserved domain protein			0.206476	1.3095		96	107	6.0302	0.0768097	16.2414	4	699
Cont655	151970	44	28	TELCIR_05462	hypothetical protein			0.206469	1.30938	-0.884076	49	24	0	0	0	0	0
Cont758	124248	43	33	TELCIR_05879	conserved domain protein			0.206407	1.30835	0.869728	23	21	-0.468066	7.78708	4.30341	335	153
Cont2270	56788	33	53	TELCIR_10108	linker histone H1 and H5 family protein			0.20624	1.30558	1.04979	25	32	-0.282829	52.2114	38.2452	2719	1646
Cont89	364351	71	48	TELCIR_01764	hypothetical protein			0.20624	1.30558		124	141	4.44127	0	2.91725	0	116
Cont148	264971	55	29	TELCIR_02406	hypothetical protein			0.206193	1.30479		56	56	0	0.170277	0.412076	4	8
Cont2043	59579	46	44	TELCIR_09604	conserved hypothetical protein			0.206151	1.3041		85	77	-0.313935	261.307	196.422	22261	13829
Cont4401	31365	30	25	TELCIR_13336	hypothetical protein			0.206066	1.30268		20	36	0.00485412	8.55045	11.0302	121	129
Cont65	397896	85	84	TELCIR_01457	conserved domain protein			0.206037	1.3022		92	91	0.0317062	10.2342	12.3344	252	251
Cont22	675127	76	49	TELCIR_00656	hypothetical protein			0.206004	1.30165	-0.781002	91	91	-0.348996	0.613074	0.156175	38	8
Cont24	721594	67	45	TELCIR_00726	conserved domain protein			0.206	1.30158		68	79	-1.98878	1.21239	0	35	0
Cont1210	92781	47	28	TELCIR_07470	SNAP-25 family protein			0.205998	1.30155	-1.38597	61	45	0.820462	7.21439	14.0587	439	707
Cont5	1010843	84	76	TELCIR_00161	conserved hypothetical protein			0.205991	1.30144		90	86	-0.136856	30.1829	24.4086	2409	1610
Cont1277	89629	31	22	TELCIR_07672	conserved domain protein			0.205981	1.30127		38	32	0	17.8686	16.7449	971	752
Cont212	226517	49	35	TELCIR_03017	conserved hypothetical protein			0.205904	1.29999		45	45	-0.773789	58.2321	29.7984	2192	927
Cont2299	54957	52	39	TELCIR_10177	hypothetical protein			0.205853	1.29914		60	69	0	0	0	0	0
Cont5	1010843	84	76	TELCIR_00160	hypothetical protein			0.205829	1.29874		93	97	-0.728429	185.942	105.44	43522	20396
Cont2523	56450	30	50	TELCIR_10651	oxidoreductase, short chain dehydrogenase\/reductase family protein			0.205569	1.29442	1.20169	35	63	0.469355	1.31347	2.3522	100	148
Cont3161	39211	56	56	TELCIR_11673	conserved domain protein			0.205558	1.29424		49	75	-0.603124	207.845	126.285	11471	5760
Cont23	684736	73	57	TELCIR_00677	thioredoxin			0.205532	1.2938	-1.23263	70	37	-1.60898	28.3662	7.5803	1132	250
Cont361	170233	70	63	TELCIR_03971	conserved hypothetical protein			0.205466	1.29271		73	74	9.6426	0.0607087	142.936	5	9729
Cont1598	64818	47	29	TELCIR_08546	conserved domain protein			0.205461	1.29262		53	40.5	1.98005	2.95569	13.6069	174	662
Cont565	130587	56	33	TELCIR_05043	conserved domain protein			0.205458	1.29257	-0.748968	61	31	0.34491	0	0.194331	0	8
Cont2436	64647	40	28	TELCIR_10471	hypothetical protein			0.205432	1.29214		32	25	-1.43329	55.4061	17.9814	3199	858
Cont553	141222	36	33	TELCIR_05005	hypothetical protein			0.205405	1.29169	-0.890724	34	30	-0.146308	42.7172	34.4526	2684	1789
Cont4172	43736	42	40	TELCIR_13077	conserved domain protein			0.205397	1.29156		45	34	-1.38572	117.486	39.5105	3303	918
Cont867	109666	52	56	TELCIR_06321	conserved domain protein			0.205388	1.29141		56	72.5	6.46057	0.274131	57.7532	9	1567
Cont1915	74587	59	47	TELCIR_09354	hypothetical protein			0.205378	1.29124		60	48	-5.76925	7.08192	0	459	0
Cont4441	29172	71	59	TELCIR_13387	hypothetical protein			0.205286	1.28971		72	97	0	0.942199	0.570038	36	18
Cont2950	53057	26	18	TELCIR_11340	hypothetical protein			0.205283	1.28966	0.905766	53	30	0	0	0	0	0
Cont1627	70443	39	44	TELCIR_08619	conserved hypothetical protein			0.205277	1.28956	-1.78081	44	10	-3.30354	11.7012	0.764745	648	35
Cont400	157427	84	68	TELCIR_04200	zinc finger, C2H2 type			0.205268	1.28941		92	98	0.0324356	171.921	175.233	7688	6476
Cont2533	48284	36	29	TELCIR_10666	Kunitz\/Bovine pancreatic trypsin inhibitor domain protein			0.205238	1.28892		33	35	1.34761	0	0.471539	0	15
Cont5613	22333	70	64	TELCIR_14669	piwi domain			0.205229	1.28877		85	92	0	14.0639	12.3942	1222	890
Cont757	121563	45	31	TELCIR_05876	conserved domain protein			0.205056	1.28589	0.735741	60.5	73.5	1.04592	3.85033	10.3045	85	188
Cont7132	21401	32	46	TELCIR_15995	hypothetical protein			0.204987	1.28474	0.802546	40	64	-0.21878	76.6369	60.2571	6442	4186
Cont4239	35051	31	27	TELCIR_13149	hypothetical protein			0.204978	1.28459		30	31	0.34491	0	0.133603	0	8
Cont565	130587	56	33	TELCIR_05042	astacin (Peptidase family M12A)			0.204974	1.28453	-0.748968	56.5	25	0	0	0	0	0
Cont4115	40594	30	36	TELCIR_13008	conserved domain protein			0.204965	1.28438	0.890098	31	48	6.3877	0	23.621	0	442
Cont1140	102406	45	44	TELCIR_07242	conserved domain protein			0.204932	1.28383		50	54	0.33328	187.215	231.92	16108	16491
Cont1277	89629	31	22	TELCIR_07673	plexin cytoplasmic region			0.204869	1.28278	-1.03408	30	21	-0.731313	55.917	31.2734	17187	7944
Cont1	1473920	77	55	TELCIR_00029	conserved domain protein			0.204845	1.28238		85	64	0.785688	5.00307	10.2949	177	301
Cont4	1158833	74	63	TELCIR_00142	hypothetical protein			0.204828	1.2821		87	87	-4.65661	9.02301	0.229779	1568	33
Cont760	104686	81	68	TELCIR_05887	conserved domain protein			0.204756	1.2809		82	62.5	0	0.135894	0.0913523	9	5
Cont3019	51989	51	72	TELCIR_11445	conserved domain protein			0.204729	1.28045	0.829264	48	71	7.8515	0	12.3584	0	1216
Cont210	222362	73	55	TELCIR_02992	A-macroglobulin receptor			0.20468	1.27964		88	92	0.464546	9.67627	15.5951	241	321
Cont80	369436	78	50	TELCIR_01650	hypothetical protein			0.204674	1.27954	-0.721307	87	81	-1.78729	109.355	28.732	9966	2164
Cont1318	88140	42	40	TELCIR_07795	conserved hypothetical protein			0.204659	1.27929		92	92	-0.74216	716.467	402.448	44003	20427
Cont1408	78433	38	26	TELCIR_08041	transcription initiation factor TFIID 23-30kDa subunit			0.20465	1.27914		42	32	-0.992479	23.8349	9.77709	823	279
Cont2511	50852	74	53	TELCIR_10626	conserved domain protein			0.204613	1.27852		101	92	-0.831568	257.57	132.22	7946	3371
Cont1356	81290	49	47	TELCIR_07909	conserved domain protein			0.204494	1.27655		108	96	0	71.5391	68.5368	1964	1555
Cont636	138196	38	13	TELCIR_05386	conserved domain protein			0.204407	1.2751	-1.12992	67	18	-2.10378	56.4133	11.0756	2379	386
Cont4737	32850	76	75	TELCIR_13713	conserved hypothetical protein			0.204405	1.27507		97	93	-0.438385	45.2718	28.7683	1371	720
Cont3149	41950	41	25	TELCIR_11652	triacylglycerol lipase			0.204382	1.27468	-0.88274	53	54	6.20262	0	4.92037	0	389
Cont1318	88140	42	40	TELCIR_07792	hypothetical protein			0.204271	1.27284		56	47	0	0	0	0	0
Cont3384	53161	33	11	TELCIR_11993; Tci-unc-68	inositol 1,4,5-trisphosphate\/ryanodine receptor	Levamisole pathway	Cel-unc-68	0.204232	1.27219	-1.45054	34	10	0	0.131947	0.266097	9	15
Cont3512	37985	42	47	TELCIR_12182	B9 protein			0.204218	1.27196	0.841965	37	67	-0.190912	12.1938	8.9085	742	448
Cont171	274132	69	47	TELCIR_02658	conserved domain protein			0.204149	1.27081		63	31	-0.507654	10.5715	5.74599	374	168
Cont2174	58493	45	37	TELCIR_09909	methylmalonate-semialdehyde dehydrogenase (acylating)			0.204139	1.27064		40	43	0.121719	78.6978	85.3045	7573	6784
Cont2434	48084	38	18	TELCIR_10465	conserved hypothetical protein			0.204004	1.2684	-1.02622	46	25	6.69286	0.109558	21.5421	12	1950
Cont4	1158833	74	63	TELCIR_00158	RhoGEF domain protein			0.203947	1.26745		78	81	0	81.9232	79.2799	22514	18006
Cont1683	70850	62	36	TELCIR_08760	conserved domain protein			0.203943	1.26738		47	44	0	0	0.0378344	0	1
Cont905	110788	62	49	TELCIR_06428	conserved domain protein			0.203873	1.26622		83	64	0	0	0	0	0
Cont1277	89629	31	22	TELCIR_07674	conserved domain protein			0.203836	1.2656		34	27.5	1.24317	0.519595	2.3053	15	55
Cont3800	41357	52	46	TELCIR_12577	conserved domain protein			0.20382	1.26534		85	91	-0.549328	53.3154	33.4578	8752	4539
Cont243667	132474	48	40	TELCIR_07569	hypothetical protein			0.20378	1.26467	-0.913713	39	43	-1.23109	54.6687	20.6917	3961	1239
Cont6043	22282	41	49	TELCIR_15067	conserved domain protein			0.203763	1.26439	-1.97285	38	20	0.362034	10.2915	14.7483	434	514
Cont381	185712	41	39	TELCIR_04095	nematode cuticle collagen N-terminal domain			0.203762	1.26437		55	52	0.987367	0	0.523504	0	12
Cont778	119519	33	39	TELCIR_05954	hypothetical protein			0.203722	1.26371		54	55	-0.444335	0.241748	0	13	0
Cont879	114681	54	41	TELCIR_06359	conserved domain protein			0.203718	1.26364	-1.03379	56	52	0	0.0696206	0.0210605	12	3
[truncated: 23,534 more rows]
