# Supplementary material for: Genomic introgression mapping of field-derived multiple-anthelmintic resistance in Teladorsagia circumcincta
Source: PLoS Genet. 2017 Jun 23;13(6):e1006857. doi: 10.1371/journal.pgen.1006857 (PMC5507320; doi:10.1371/journal.pgen.1006857)
Supplement: S8 Table — (XLSX) [file pgen.1006857.s018.xlsx]

## Sheet: Candidate variants
S8 Table. Nonsynonymous variants in FST−outlier candidate genes.
Gene ID	Cel/Hco ortholog	Contig ID	Position	Ref allele	Alt allele	Protein change	Variant annotation (sequency ontology)	Ref allele depth (RS3)	Alt allele depth (RS3)	Ref allele depth (Sinbred)	Alt allele depth (Sinbred)	Alt allele frequency (RS3)	Alt allele frequency (Sinbred)	Allele frequency difference	Allele frequency difference (Fishers exact test P-value)
TELCIR_00170; Tci-lgc-54	Cel-lgc-54	Cont5	234945	C	T	Ser336Asn	missense_variant	45	127	72	9	0.738372	0.111111	0.627261	7.84375e-22
TELCIR_00170; Tci-lgc-54	Cel-lgc-54	Cont5	248704	C	G	Ala20Pro	missense_variant	47	17	80	0	0.265625	0	0.265625	2.66308e-07
TELCIR_00170; Tci-lgc-54	Cel-lgc-54	Cont5	248710	T	TTCTGATCGTCA	Ser18fs	frameshift_variant&stop_gained	50	21	81	0	0.295775	0	0.295775	1.8065e-08
TELCIR_00170; Tci-lgc-54	Cel-lgc-54	Cont5	248731	T	C	Lys11Glu	missense_variant	49	47	82	0	0.489583	0	0.489583	2.68558e-16
TELCIR_00170; Tci-lgc-54	Cel-lgc-54	Cont5	248737	T	A	Thr9Ser	missense_variant	49	52	82	0	0.514851	0	0.514851	1.17029e-17
TELCIR_01271; Tci-tbb-iso-1	Cel-ben-1; Hco-tbb-iso-1	Cont53	443122	GA	TT	Glu198Leu	missense_variant	82	32	90	0	0.280702	0	0.280702	1.05134e-09
TELCIR_01271; Tci-tbb-iso-1	Cel-ben-1; Hco-tbb-iso-1	Cont53	443129	T	A	Phe200Tyr	missense_variant	31	83	87	0	0.72807	0	0.72807	1.69897e-30
TELCIR_03131; Tci-mrp-6	Cel-mrp-6	Cont228	198756	A	G	Leu8Pro	missense_variant	53	0	71	8	0	0.101266	0.101266	0.0212621
TELCIR_03131; Tci-mrp-6	Cel-mrp-6	Cont228	198772	T	C	Lys3Glu	missense_variant	48	0	67	8	0	0.106667	0.106667	0.0221101
TELCIR_03607; Tci-acr-11	Cel-acr-11	Cont306	79852	G	C	Gly13Ala	missense_variant	8	2	38	0	0.2	0	0.2	0.0398936
TELCIR_03607; Tci-acr-11	Cel-acr-11	Cont306	79857	T	A	Leu15Ile	missense_variant	3	7	37	0	0.7	0	0.7	1.90805e-06
TELCIR_03607; Tci-acr-11	Cel-acr-11	Cont306	79866	G	A	Gly18Ser	missense_variant	8	2	38	0	0.2	0	0.2	0.0398936
TELCIR_03607; Tci-acr-11	Cel-acr-11	Cont306	79867	G	A	Gly18Asp	missense_variant	5	4	37	0	0.444444	0	0.444444	0.00077213
TELCIR_03607; Tci-acr-11	Cel-acr-11	Cont306	79869	A	G	Ile19Val	missense_variant	1	8	38	0	0.888889	0	0.888889	2.86207e-08
TELCIR_03607; Tci-acr-11	Cel-acr-11	Cont306	82730	A	G	Thr185Ala	missense_variant	50	0	62	12	0	0.162162	0.162162	0.00155919
TELCIR_03607; Tci-acr-11	Cel-acr-11	Cont306	91453	C	T	Thr388Ile	missense_variant	33	16	75	0	0.326531	0	0.326531	6.16101e-08
TELCIR_03607; Tci-acr-11	Cel-acr-11	Cont306	101585	A	G	Ter462Trpext*?	stop_lost&splice_region_variant	28	14	63	17	0.333333	0.2125	0.120833	0.189204
TELCIR_04316; Tci-acr-8	Cel-acr-8	Cont419	59839	T	C	Leu13Ser	missense_variant	58	1	22	42	0.0169492	0.65625	0.639301	2.17324e-15
TELCIR_04316; Tci-acr-8	Cel-acr-8	Cont419	59872	C	A	Pro24Gln	missense_variant	0	60	14	39	1	0.735849	0.264151	8.76609e-06
TELCIR_04316; Tci-acr-8	Cel-acr-8	Cont419	75849	G	C	Ser140Thr	missense_variant	2	70	65	0	0.972222	0	0.972222	2.22755e-37
TELCIR_04316; Tci-acr-8	Cel-acr-8	Cont419	86768	G	C	Leu355Phe	missense_variant	39	15	57	23	0.277778	0.2875	0.00972222	1
TELCIR_06181; Tci-unc-29.2	Cel-unc-29; Hco-unc-29.2	Cont834	68757	C	CCT	Glu460fs	frameshift_variant	23	5	33	0	0.178571	0	0.178571	0.01652
TELCIR_06181; Tci-unc-29.2	Cel-unc-29; Hco-unc-29.2	Cont834	68762	TCC	T	Lys459fs	frameshift_variant	27	5	33	0	0.15625	0	0.15625	0.02438
TELCIR_06181; Tci-unc-29.2	Cel-unc-29; Hco-unc-29.2	Cont834	68886	T	TCAC	Ser416_Lys417insVal	inframe_insertion	2	25	44	5	0.925926	0.102041	0.823885	5.22569e-13
TELCIR_06180; Tci-unc-29.4	Cel-unc-29; Hco-unc-29.4	Cont834	60030	T	A	Leu11Phe	missense_variant	18	11	54	0	0.37931	0	0.37931	2.14333e-06
