# Supplementary material for: Genomic introgression mapping of field-derived multiple-anthelmintic resistance in Teladorsagia circumcincta
Source: PLoS Genet. 2017 Jun 23;13(6):e1006857. doi: 10.1371/journal.pgen.1006857 (PMC5507320; doi:10.1371/journal.pgen.1006857)
Supplement: S11 Table — (XLSX) [file pgen.1006857.s021.xlsx]

## Sheet: RAD-seq FST
S11 Table. Fixation index (FST) of ddRAD-seq derived SNP markers between IVM-screened and drug-naïve F2 mapping populations of Teladorsagia circumcincta (n = 24 male worms for each population).
Contig ID	SNP Position	Minimum number of individuals genotyped per population (sampling depth)	Number of individuals genotyped in drug-naïve population	Number of individuals genotyped in IVM-screened population	FST	FST z-score (reported if >2)
Cont1	7037	6	8	6	0.0513834
Cont1	7059	6	8	6	-0.0199343
Cont1	7081	6	8	6	-0.0199343
Cont1	21377	4	4	4	0.666667	>3
Cont1	21454	3	3	4	0.111111
Cont1	21498	3	3	4	0.578947	>2
Cont1	34888	1	3	1	0
Cont1	34917	1	3	1	-1
Cont1	34919	1	3	1	-1
Cont1	34921	1	3	1	-1
Cont1	34941	1	3	1	-1
Cont1	34992	1	3	1	0
Cont1	36469	1	1	2	-1.8
Cont1	36470	1	1	2	-1.8
Cont1	36476	1	1	2	-1
Cont1	36485	1	1	2	0.6
Cont1	36492	1	1	2	-1
Cont1	36553	1	1	2	-1
Cont1	48974	2	2	2	0
Cont1	49025	2	2	2	0
Cont1	54250	1	2	1	-1
Cont1	54261	1	2	1	-1
Cont1	64861	1	1	2	0.473684
Cont1	64903	1	1	2	-1
Cont1	64904	1	1	2	0.473684
Cont1	64934	1	1	2	0.473684
Cont1	64946	1	1	2	0.473684
Cont1	64948	1	1	2	0.473684
Cont1	66034	1	3	1	0
Cont1	66042	1	3	1	-1
Cont1	91889	2	2	3	-0.2
Cont1	91902	2	2	3	0.25
Cont1	91909	2	2	3	0.25
Cont1	91921	2	2	3	-0.2
Cont1	91949	2	2	3	-0.2
Cont1	91954	2	2	3	0.25
Cont1	91962	2	2	3	-0.615385
Cont1	91969	2	2	3	-0.615385
Cont1	91971	2	2	3	0.25
Cont1	91991	2	2	3	-0.2
Cont1	101357	1	2	1	-1
Cont1	101403	1	2	1	-1
Cont1	101405	1	2	1	-1
Cont1	110811	2	3	2	-0.2
Cont1	110814	2	3	2	-0.2
Cont1	110817	2	3	2	0.368421
Cont1	110832	2	3	2	-0.2
Cont1	110838	2	3	2	-0.2
Cont1	110868	2	3	2	1	>2
Cont1	110881	2	3	2	-0.2
Cont1	110885	2	3	2	-0.2
Cont1	110906	1	3	1	0
Cont1	110908	1	3	1	0
Cont1	110916	1	3	1	-1
Cont1	140298	4	4	4	0
Cont1	140302	4	4	4	0
Cont1	140315	4	4	4	-0.238095
Cont1	140321	4	4	4	0.0833333
Cont1	140334	4	4	4	0
Cont1	140343	4	4	4	0
Cont1	140349	4	4	4	0.0833333
Cont1	140360	4	4	4	-0.0909091
Cont1	140361	4	4	4	0
Cont1	140364	4	4	4	0
Cont1	140365	4	4	4	-0.25
Cont1	140373	4	4	4	0.0833333
Cont1	140377	4	4	4	0
Cont1	140455	2	9	2	-0.321101
Cont1	140457	2	9	2	0.700659
Cont1	140459	2	9	2	-0.321101
Cont1	140471	2	9	2	0.660377
Cont1	140494	2	9	2	0.660377
Cont1	140496	2	9	2	0.515393
Cont1	140502	2	9	2	0.0238612
Cont1	161181	1	8	1	-0.183673
Cont1	161279	1	8	1	-1
Cont1	161280	1	8	1	-1
Cont1	161338	2	17	2	-0.145763
Cont1	161361	2	17	2	-0.0856919
Cont1	161366	2	17	2	-0.145763
Cont1	161379	2	17	2	-0.134096
Cont1	161381	2	17	2	-0.134096
Cont1	161384	2	17	2	-0.330073
Cont1	161386	2	17	2	-0.330073
Cont1	161396	2	17	2	0.211698
Cont1	161405	2	17	2	-0.0167971
Cont1	191292	5	5	8	-0.101352
Cont1	191320	5	5	8	-0.0404057
Cont1	191332	5	5	8	-0.0337857
Cont1	191337	5	5	8	-0.0337857
Cont1	194081	3	5	3	0.189189
Cont1	194084	3	5	3	0.189189
Cont1	194090	3	5	3	0.189189
Cont1	194108	3	5	3	0.189189
Cont1	242052	1	1	3	0.666667
Cont1	242109	1	1	3	0.666667
Cont1	314485	1	1	2	1
Cont1	314523	1	1	2	1
Cont1	314530	1	1	2	1
Cont1	319512	1	1	3	0.666667
Cont1	319514	1	1	3	0.666667
Cont1	319550	1	1	3	0.666667
Cont1	319574	2	2	2	0
Cont1	319607	2	2	2	0
Cont1	319609	2	2	2	0
Cont1	319617	2	2	2	0
Cont1	321639	2	2	2	0
Cont1	321640	2	2	2	0
Cont1	321657	2	2	2	-1
Cont1	321658	2	2	2	0
Cont1	321662	2	2	2	0
Cont1	321667	2	2	2	0
Cont1	321670	2	2	2	0
Cont1	321699	2	2	2	0
Cont1	321702	2	2	2	0
Cont1	321710	2	2	2	0
Cont1	321730	2	2	2	0
Cont1	321740	2	2	2	0
Cont1	321746	2	2	2	0
Cont1	321747	2	2	2	0
Cont1	321761	1	5	1	0.225
Cont1	321773	1	5	1	0.225
Cont1	321794	1	5	1	0.225
Cont1	321800	1	5	1	0.225
Cont1	321814	1	5	1	-0.45
Cont1	321835	1	5	1	0.225
Cont1	321888	1	5	1	0.225
Cont1	321894	1	5	1	0.225
Cont1	354938	1	5	1	-1
Cont1	365567	1	4	1	-0.353535
Cont1	365576	1	4	1	-0.384615
Cont1	365592	1	4	1	-0.384615
Cont1	365604	1	4	1	-0.384615
Cont1	365620	1	4	1	-0.384615
Cont1	365621	1	4	1	-0.384615
Cont1	365627	1	4	1	-0.384615
Cont1	365636	1	4	1	-1
Cont1	365646	1	4	1	-1
Cont1	365658	1	4	1	-0.384615
Cont1	365667	1	4	1	-1
Cont1	365672	1	4	1	-1
Cont1	365682	1	4	1	-1
Cont1	365684	1	4	1	-0.384615
Cont1	375480	3	9	3	-0.0856031
Cont1	375741	5	7	5	0.251781
Cont1	375784	5	7	5	-0.137667
Cont1	375807	5	7	5	0.102564
Cont1	375808	5	7	5	-0.027284
Cont1	375837	5	7	5	0.0583181
Cont1	375850	5	7	5	-0.137667
Cont1	375853	5	7	5	0.0149171
Cont1	375861	5	7	5	-0.027284
Cont1	375867	5	7	5	-0.137667
Cont1	388744	2	3	2	-0.2
Cont1	388751	2	3	2	-0.2
Cont1	388755	2	3	2	-0.2
Cont1	388788	2	3	2	-0.0961538
Cont1	388799	2	3	2	-0.2
Cont1	388863	2	3	2	-0.2
Cont1	388868	2	3	2	-0.2
Cont1	390073	1	3	1	-1
Cont1	390099	1	3	1	-1
Cont1	390164	1	3	1	-1
Cont1	412116	1	1	2	1
Cont1	412158	8	11	8	0.0419907
Cont1	412173	8	11	8	-0.0932741
Cont1	412174	8	11	8	-0.0932741
Cont1	412175	8	11	8	0.0419907
Cont1	412188	8	11	8	0.0419907
Cont1	412208	8	11	8	-0.0932741
Cont1	412215	8	11	8	-0.0533009
Cont1	412222	8	11	8	-0.0533009
Cont1	417767	1	1	4	-1
Cont1	417821	1	1	4	-1
Cont1	417856	1	1	3	0
Cont1	417858	1	1	3	-1
Cont1	417887	1	1	3	1
Cont1	417894	1	1	3	1
Cont1	417928	1	1	3	-1
Cont1	417929	1	1	3	-1
Cont1	417932	1	1	3	-1
Cont1	417941	1	1	3	-1
Cont1	417943	1	1	3	-1
Cont1	417966	1	1	3	-1
Cont1	417971	1	1	3	-1
Cont1	452342	1	4	1	-0.384615
Cont1	452346	1	4	1	-0.384615
Cont1	452350	1	4	1	-0.384615
Cont1	452372	1	4	1	-0.384615
Cont1	452384	1	4	1	-0.384615
Cont1	452392	1	4	1	-0.384615
Cont1	460377	2	3	2	-0.2
Cont1	461134	3	3	4	-0.157631
Cont1	461147	3	3	4	-0.044586
Cont1	461203	3	3	4	-0.044586
Cont1	461237	3	3	4	-0.044586
Cont1	461242	3	3	4	-0.044586
Cont1	461255	3	3	4	-0.157631
Cont1	463033	1	1	3	-0.4
Cont1	463049	1	1	3	-0.4
Cont1	463068	1	1	3	-0.4
Cont1	463091	1	1	3	-0.4
Cont1	463134	1	1	3	-0.4
Cont1	463150	1	1	3	-0.4
Cont1	463152	1	1	3	-0.4
Cont1	467754	3	6	3	0.113475
Cont1	467764	3	6	3	-0.227273
Cont1	467811	3	6	3	0.25
Cont1	467813	3	6	3	-0.0740741
Cont1	467841	3	6	3	0.113475
Cont1	471192	4	6	4	0.111111
Cont1	471220	4	6	4	-0.235772
Cont1	471226	4	6	4	-0.235772
Cont1	471228	4	6	4	0.032967
Cont1	471231	4	6	4	-0.235772
Cont1	471252	4	6	4	0.032967
Cont1	471265	4	6	4	0.111111
Cont1	471273	4	6	4	0.032967
Cont1	471325	2	7	2	-0.456376
Cont1	471334	2	7	2	-0.456376
Cont1	471344	2	7	2	0.00746269
Cont1	471351	2	7	2	-0.138211
Cont1	471363	2	7	2	-0.138211
Cont1	471382	2	7	2	-0.138211
Cont1	471393	2	7	2	-0.456376
Cont1	471424	2	7	2	0.00746269
Cont1	471425	2	7	2	0.00746269
Cont1	471442	2	7	2	0.00746269
Cont1	486800	1	2	1	-1
Cont1	486809	1	2	1	-1
Cont1	486818	1	2	1	-1
Cont1	486833	1	2	1	-1
Cont1	530886	10	15	10	-0.0145985
Cont1	530912	10	15	10	0.121354
Cont1	530968	10	15	10	0.121354
Cont1	543401	2	3	2	0.25
Cont1	543468	2	3	2	0.368421
Cont1	543557	1	3	1	1
Cont1	543574	1	3	1	1
Cont1	543578	1	3	1	1
Cont1	543582	1	3	1	1
Cont1	543583	1	3	1	1
Cont1	543619	1	3	1	1
Cont1	543651	1	3	1	1
Cont1	543671	1	3	1	1
Cont1	548809	1	1	2	1
Cont1	548843	1	1	2	1
Cont1	548917	1	1	2	1
Cont1	558461	4	4	6	-0.227751
Cont1	558466	4	4	6	0.111111
Cont1	558467	4	4	6	-0.0397878
Cont1	558515	4	4	6	-0.0397878
Cont1	558520	4	4	6	-0.0810811
Cont1	558521	4	4	6	-0.0810811
Cont1	558524	4	4	6	-0.0397878
Cont1	558528	4	4	6	-0.227751
Cont1	558534	4	4	6	-0.218766
Cont1	558536	4	4	6	-0.227751
Cont1	558541	4	4	6	0.111111
Cont1	558546	4	4	6	0.111111
Cont1	558547	4	4	6	-0.227751
Cont1	558548	4	4	6	-0.227751
Cont1	558554	4	4	6	-0.0810811
Cont1	558569	4	4	6	-0.0810811
Cont1	558571	4	4	6	-0.0397878
Cont1	558576	4	4	6	0.111111
Cont1	558585	4	4	6	-0.0827653
Cont1	566001	1	2	1	-1
Cont1	570791	2	2	2	0
Cont1	570803	2	2	2	0
Cont1	570805	2	2	2	0
Cont1	570806	2	2	2	0
Cont1	570834	2	2	2	0
Cont1	612674	1	2	1	-1
Cont1	612688	1	2	1	-1
Cont1	612726	1	2	1	-1
Cont1	612774	1	2	1	-1
Cont1	621395	2	2	2	0
Cont1	621419	2	2	2	0
Cont1	621440	2	2	2	0
Cont1	621453	2	2	2	0
Cont1	621456	2	2	2	-0.333333
Cont1	621471	2	2	2	-1
Cont1	621479	2	2	2	0
Cont1	641583	3	17	3	-0.195647
Cont1	641587	3	17	3	-0.0800887
Cont1	641589	3	17	3	0.0665342
Cont1	641595	3	17	3	-0.127752
Cont1	641599	3	17	3	0.0665342
Cont1	641607	3	16	3	0.0827082
Cont1	641608	3	17	3	-0.127752
Cont1	641649	3	17	3	0.0665342
Cont1	641655	3	17	3	0.0665342
Cont1	641657	3	17	3	0.0665342
Cont1	641660	3	17	3	-0.143498
Cont1	641662	3	16	3	0.0827082
Cont1	641671	3	17	3	0.184159
Cont1	641673	3	17	3	-0.143498
Cont1	641707	3	17	3	-0.143498
Cont1	652954	2	4	2	-0.123967
Cont1	653338	1	2	1	-1
Cont1	653343	1	2	1	-1
Cont1	653344	1	2	1	-1
Cont1	653354	1	2	1	-1
Cont1	653364	1	2	1	-1
Cont1	653368	1	2	1	-1
Cont1	653374	1	2	1	1
Cont1	653388	1	2	1	1
Cont1	653406	1	2	1	-1
Cont1	653436	1	2	1	-1
Cont1	656280	2	2	5	-0.290323
Cont1	656295	2	2	5	-0.290323
Cont1	656305	2	2	5	-0.290323
Cont1	656317	2	2	5	-0.290323
Cont1	656333	2	2	5	-0.290323
Cont1	656334	2	2	5	-0.290323
Cont1	656340	2	2	5	-0.290323
Cont1	680785	2	2	3	-0.2
Cont1	680800	2	2	3	0.368421
Cont1	680818	2	2	3	0.368421
Cont1	680819	2	2	3	0.368421
Cont1	680824	2	2	3	0.368421
Cont1	680840	2	2	3	-0.2
Cont1	680846	2	2	3	-0.2
Cont1	680848	2	2	3	-0.2
Cont1	680850	2	2	3	0.368421
Cont1	680864	2	2	3	0.368421
Cont1	680886	2	2	3	-0.2
Cont1	680888	2	2	3	-0.2
Cont1	680891	2	2	3	0.368421
Cont1	683365	2	2	3	-0.615385
Cont1	683368	2	2	3	-0.615385
Cont1	683371	2	2	3	-0.615385
Cont1	683375	2	2	3	-0.615385
Cont1	683384	2	2	3	-0.615385
Cont1	683390	2	2	3	-0.615385
Cont1	683395	2	2	3	-0.615385
Cont1	683405	2	2	3	-0.2
Cont1	683450	2	2	3	-0.2
Cont1	683469	2	2	3	-0.615385
Cont1	683473	2	2	3	-0.2
Cont1	683504	3	3	3	-0.5
Cont1	683554	2	3	2	-0.513393
Cont1	683561	2	3	2	0.25
Cont1	683563	2	3	2	0.25
Cont1	683592	2	3	2	-0.513393
Cont1	683596	2	3	2	-0.2
Cont1	683605	2	3	2	-0.513393
Cont1	683645	2	2	2	0
Cont1	690091	1	1	4	-0.333333
Cont1	690140	1	1	4	-0.333333
Cont1	690877	3	3	7	0.3
Cont1	690878	3	3	7	-0.166667
Cont1	690893	3	3	7	0.3
Cont1	690930	3	3	7	0.3
Cont1	690948	3	3	7	-0.166667
Cont1	705415	1	1	6	-0.368421
Cont1	705418	1	1	6	-1
Cont1	705442	1	1	6	-1
Cont1	705450	1	1	6	-1
Cont1	705457	1	1	6	-1
Cont1	705459	1	1	6	-1
Cont1	705466	1	1	6	-1
Cont1	705467	1	1	6	-1
Cont1	705475	1	1	6	-1
Cont1	705476	1	1	6	-1
Cont1	705484	1	1	6	-1
Cont1	705501	1	1	6	-1
Cont1	705505	1	1	6	-1
Cont1	705515	1	1	6	-1
Cont1	705520	1	1	6	-1
Cont1	705524	1	1	6	-1
Cont1	705527	1	1	6	-1
Cont1	708293	1	1	3	1
Cont1	708329	1	1	3	1
Cont1	708348	1	1	3	1
Cont1	708352	1	1	3	1
Cont1	711739	2	2	6	-0.248
Cont1	711740	2	2	6	-0.0909091
Cont1	711763	2	2	6	-0.0909091
Cont1	711799	2	2	6	-0.304348
Cont1	711828	2	2	6	-0.209677
Cont1	711839	2	2	6	-0.407216
Cont1	711888	2	2	2	-0.5
Cont1	711893	2	2	2	-0.5
Cont1	711914	1	2	1	-1
Cont1	718526	2	3	2	-0.0961538
Cont1	718527	2	3	2	0.25
Cont1	718528	2	3	2	-0.15748
Cont1	718562	2	3	2	-0.0961538
Cont1	737842	1	1	2	-1
Cont1	737849	1	1	2	-1
Cont1	737908	1	1	2	-1
Cont1	737917	1	1	2	-1
Cont1	737933	1	1	2	-1
Cont1	737985	4	4	4	0.533333	>2.5
Cont1	738012	4	4	4	-0.2
Cont1	738060	4	4	4	-0.2
Cont1	738071	4	4	4	0.454545	>2
Cont1	759527	5	7	5	-0.192714
Cont1	761974	3	3	3	-0.285714
Cont1	762518	2	2	2	0
Cont1	770745	1	1	2	-1
Cont1	800687	9	14	9	-0.0172219
Cont1	804830	4	4	5	-0.0526316
Cont1	811894	1	2	1	-1
Cont1	812868	4	7	4	-0.240378
Cont1	812901	4	7	4	-0.240378
Cont1	818815	6	15	6	-0.0927711
Cont1	818818	6	15	6	-0.0376344
Cont1	818828	6	15	6	-0.0927711
Cont1	818859	6	15	6	-0.0927711
Cont1	818877	6	15	6	-0.0927711
Cont1	818919	6	15	6	-0.0927711
Cont1	818924	6	15	6	-0.0927711
Cont1	818934	6	15	6	-0.0927711
Cont1	818938	6	15	6	-0.0927711
Cont1	818942	6	15	6	-0.0927711
Cont1	818948	7	16	7	-0.0976519
Cont1	818983	2	6	2	-0.0909091
Cont1	819432	2	2	3	0.131579
Cont1	842431	1	1	2	-1
Cont1	842474	1	1	2	-1
Cont1	856783	2	2	3	-0.615385
Cont1	856794	2	2	3	-0.615385
Cont1	856799	2	2	3	-0.615385
Cont1	856868	2	2	3	-0.615385
Cont1	859444	1	3	1	-0.153846
Cont1	869248	1	1	3	-1
Cont1	871160	1	1	3	1
Cont1	871233	1	1	3	-0.4
Cont1	871275	1	1	3	-0.4
Cont1	876674	2	2	3	-0.15748
Cont1	902399	2	2	2	1	>2
Cont1	902459	2	2	2	1	>2
Cont1	902506	2	2	2	1	>2
Cont1	905814	1	3	1	-1
Cont1	905838	1	3	1	0
Cont1	905842	1	3	1	-1
Cont1	905849	1	3	1	0
Cont1	905855	1	3	1	-1
Cont1	905860	1	3	1	-1
Cont1	907301	2	5	2	-0.290323
Cont1	907370	2	6	2	-0.0909091
Cont1	907517	4	4	5	-0.0526316
Cont1	907521	4	4	5	-0.0526316
Cont1	907533	4	4	5	-0.0526316
Cont1	907536	4	4	5	-0.0526316
Cont1	907540	4	4	5	-0.0526316
Cont1	907548	4	4	5	-0.0526316
Cont1	907556	4	4	5	-0.0526316
Cont1	907559	4	4	5	-0.207865
Cont1	907564	4	4	5	-0.0526316
Cont1	907565	4	4	5	-0.0526316
Cont1	907584	4	4	5	-0.0526316
Cont1	907588	4	4	5	-0.0526316
Cont1	907592	4	4	5	-0.0526316
Cont1	907593	4	4	5	-0.0526316
Cont1	907594	4	4	5	0.0625
Cont1	907600	4	4	5	-0.0526316
Cont1	907601	4	4	5	-0.0526316
Cont1	907614	4	4	5	-0.0526316
Cont1	910849	2	2	2	0
Cont1	910866	2	2	2	0
Cont1	910876	2	2	2	0
Cont1	910879	2	2	2	0
Cont1	910889	2	2	2	0
Cont1	910892	2	2	2	0
Cont1	910901	2	2	2	0
Cont1	910905	2	2	2	0
Cont1	910923	2	2	2	0
Cont1	910956	2	2	2	0
Cont1	910964	2	2	2	0
Cont1	934609	2	3	2	-0.615385
Cont1	934648	2	3	2	-0.2
Cont1	934683	2	3	2	-0.2
Cont1	934701	2	3	2	-0.2
Cont1	939012	1	1	5	-1
Cont1	939032	1	1	5	-0.45
Cont1	945554	1	1	4	-1
Cont1	945556	1	1	4	-1
Cont1	945562	1	1	4	-1
Cont1	945570	1	1	4	-1
Cont1	945580	1	1	4	-1
Cont1	950158	2	2	3	-0.615385
Cont1	950159	2	2	3	-0.615385
Cont1	950163	2	2	3	-0.2
Cont1	950164	2	2	3	-0.2
Cont1	950183	3	3	3	-1.14492e-16
Cont1	950223	3	3	3	0.181818
Cont1	950229	3	3	3	-1.14492e-16
Cont1	950232	3	3	3	-0.05
Cont1	950244	3	3	3	0.181818
Cont1	950257	3	3	3	0.181818
Cont1	950290	3	3	3	-1.14492e-16
Cont1	950300	3	3	3	0.181818
Cont1	950622	3	3	6	-0.153846
Cont1	950647	3	3	6	-0.153846
Cont1	950701	3	3	6	-0.153846
Cont1	950716	3	3	6	-0.153846
Cont1	962308	4	4	4	0.037037
Cont1	962336	4	4	4	-0.0666667
Cont1	962341	4	4	4	0
Cont1	962352	4	4	4	0.222222
Cont1	962354	4	4	4	-0.2
Cont1	962359	4	4	4	0
Cont1	962369	4	4	4	0
Cont1	962371	4	4	4	-0.0980392
Cont1	962375	4	4	4	0
Cont1	962380	4	4	4	-0.047619
Cont1	962390	4	4	4	0
Cont1	962396	4	4	4	-0.0909091
Cont1	982637	2	2	2	0
Cont1	982661	2	2	2	0
Cont1	982687	2	2	2	0
Cont1	982693	2	2	2	0
Cont1	982694	2	2	2	0
Cont1	982725	2	2	2	0
Cont1	982793	2	2	3	-0.0796178
Cont1	982813	2	2	3	0.368421
Cont1	982816	2	2	3	0.131579
Cont1	982882	2	2	3	-0.0796178
Cont1	984933	2	2	2	0
Cont1	984937	2	2	2	0.142857
Cont1	984948	2	2	2	0.666667
Cont1	984998	2	2	2	0.666667
Cont1	985000	2	2	2	0.666667
Cont1	985014	2	2	2	-0.5
Cont1	985021	2	2	2	-0.5
Cont1	985024	2	2	2	0.666667
Cont1	986026	1	2	1	-1
Cont1	986027	1	2	1	-1
Cont1	986037	1	2	1	-1
Cont1	986056	1	2	1	-1
Cont1	986074	1	2	1	-1
Cont1	986075	1	2	1	-1
Cont1	986080	1	2	1	-1
Cont1	986083	1	2	1	-1
Cont1	986095	1	2	1	-1
Cont1	986102	1	2	1	-1
Cont1	986208	1	1	3	0
Cont1	986240	1	1	3	0
Cont1	989975	4	7	4	-0.196581
Cont1	989991	4	7	4	-0.0478677
Cont1	989992	4	7	4	-0.186304
Cont1	989994	4	7	4	-0.0478677
Cont1	990018	4	7	4	-0.196581
Cont1	990045	4	7	4	-0.0331637
Cont1	990046	4	7	4	-0.196581
Cont1	990058	4	7	4	-0.0980392
Cont1	990073	4	7	4	-0.0980392
Cont1	990075	4	7	4	-0.196581
Cont1	990438	5	5	8	-0.0526749
Cont1	990470	5	5	8	-0.153548
Cont1	990471	5	5	8	0.500198	>3
Cont1	990491	5	5	8	-0.153548
Cont1	990495	5	5	8	-0.153548
Cont1	990500	5	5	8	-0.153548
Cont1	990505	5	5	8	-0.153548
Cont1	990506	5	5	8	-0.153548
Cont1	990513	5	5	8	-0.153548
Cont1	990524	5	5	8	-0.153548
Cont1	995394	2	2	2	0
Cont1	995409	2	2	2	0
Cont1	995410	2	2	2	0
Cont1	995433	2	2	2	0
Cont1	995455	2	2	2	0
Cont1	995456	2	2	2	0
Cont1	995504	2	2	2	0
Cont1	997673	1	2	1	1
Cont1	997687	1	2	1	1
Cont1	1003039	2	2	4	-0.37931
Cont1	1003160	2	2	4	-0.37931
Cont1	1003174	2	2	4	-0.37931
Cont1	1003222	2	2	4	-0.263158
Cont1	1003237	2	2	4	-0.263158
Cont1	1003265	2	2	4	-0.440443
Cont1	1003279	2	2	4	0.384615
Cont1	1007275	9	15	9	0.00911162
Cont1	1007277	9	15	9	-0.0378913
Cont1	1007281	9	15	9	-0.0378913
Cont1	1007290	9	15	9	0.00911162
Cont1	1007296	9	15	9	0.0600522
Cont1	1007300	9	15	9	-0.0833823
Cont1	1007301	9	15	9	0.0271587
Cont1	1007319	9	15	9	-0.0378913
Cont1	1007331	9	15	9	0.0233723
Cont1	1007332	9	15	9	0.125642
Cont1	1007336	9	15	9	0.125642
Cont1	1007337	9	15	9	0.125642
Cont1	1007344	9	15	9	0.125642
Cont1	1007347	9	15	9	-0.0378913
Cont1	1007355	9	15	9	0.125642
Cont1	1007918	1	1	2	1
Cont1	1007942	1	1	2	1
Cont1	1007964	1	1	2	1
Cont1	1007965	1	1	2	1
Cont1	1012727	1	2	1	-1
Cont1	1012786	1	2	1	-1
Cont1	1012831	1	2	1	-1
Cont1	1012916	5	5	6	-0.0344828
Cont1	1012923	5	5	6	-0.0344828
Cont1	1012925	5	5	6	-0.0171073
Cont1	1031173	2	2	3	-0.615385
Cont1	1031195	2	2	3	-0.615385
Cont1	1031200	2	2	3	-0.615385
Cont1	1031201	2	2	3	-0.615385
Cont1	1031203	2	2	3	-0.615385
Cont1	1031207	2	2	3	-0.615385
Cont1	1031213	2	2	3	-0.615385
Cont1	1031215	2	2	3	-0.615385
Cont1	1031246	2	2	3	-0.615385
Cont1	1031259	2	2	3	-0.615385
Cont1	1031261	2	2	3	-0.615385
Cont1	1031267	2	2	3	-0.615385
Cont1	1031274	2	2	3	-0.615385
Cont1	1031282	2	2	3	-0.615385
Cont1	1031757	3	3	3	-0.5
Cont1	1031773	3	3	3	0.5
Cont1	1031785	3	3	3	0.5
Cont1	1031796	2	3	2	-0.615385
Cont1	1031806	2	3	2	0.368421
Cont1	1031808	2	2	2	-1
Cont1	1031814	1	1	2	-1
Cont1	1031821	1	1	2	-1
Cont1	1031824	1	1	2	-1
Cont1	1031837	1	1	2	-1
Cont1	1031844	1	1	2	-1
Cont1	1031864	1	1	2	-1
Cont1	1031865	1	1	2	-1
Cont1	1044758	3	3	6	0.00729927
Cont1	1044765	3	3	6	0.00729927
Cont1	1044780	3	3	6	-0.184
Cont1	1044784	3	3	6	0.00729927
Cont1	1044788	3	3	6	0.00729927
Cont1	1044819	3	3	6	0.00729927
Cont1	1050820	2	2	2	0
Cont1	1063098	1	3	1	0
Cont1	1063103	1	3	1	0
Cont1	1063125	1	3	1	0
Cont1	1063126	1	3	1	0
Cont1	1063161	1	2	1	1
Cont1	1063172	1	2	1	1
Cont1	1063179	1	2	1	1
Cont1	1079149	2	2	2	-0.5
Cont1	1079160	2	2	2	-0.5
Cont1	1079162	2	2	2	-0.5
Cont1	1079198	2	2	2	0
Cont1	1079219	1	2	1	-0.428571
Cont1	1102488	3	3	3	-1.14492e-16
Cont1	1102505	3	3	3	-1.14492e-16
Cont1	1102508	3	3	3	-1.14492e-16
Cont1	1102547	3	3	3	-1.14492e-16
Cont1	1102549	3	3	3	-1.14492e-16
Cont1	1103093	2	2	5	0.473684
Cont1	1103111	2	2	5	0.473684
Cont1	1103125	2	2	5	0.473684
Cont1	1103132	2	2	5	0.473684
Cont1	1103168	2	2	5	0.473684
Cont1	1103181	2	2	5	0.473684
Cont1	1119465	1	1	2	-1.8
Cont1	1119486	1	1	2	-1
Cont1	1119518	1	1	2	-1
Cont1	1121212	1	5	1	-1
Cont1	1121216	1	5	1	-1
Cont1	1121218	1	5	1	-1
Cont1	1121257	1	5	1	-0.5
Cont1	1122628	2	3	2	-0.0961538
Cont1	1122633	2	3	2	0.25
Cont1	1122649	2	3	2	0.25
Cont1	1122688	2	3	2	-0.0961538
Cont1	1122691	2	3	2	-0.15748
Cont1	1139368	1	2	1	-1
Cont1	1139390	1	2	1	-1
Cont1	1139507	2	2	2	0
Cont1	1139548	2	2	2	-1
Cont1	1139555	2	2	2	-1
Cont1	1139556	2	2	2	-1
Cont1	1139563	2	2	2	-1
Cont1	1139574	2	2	2	-1
Cont1	1139577	2	2	2	-1
Cont1	1139929	2	2	3	-0.2
Cont1	1139931	2	2	3	-0.2
Cont1	1139948	2	2	3	-0.2
Cont1	1139956	2	2	3	-0.513393
Cont1	1139963	2	2	3	-0.513393
Cont1	1139965	2	2	3	-0.513393
Cont1	1139966	2	2	3	-0.2
Cont1	1139977	2	2	3	-0.513393
Cont1	1139979	2	2	3	-0.0796178
Cont1	1139985	2	2	3	-0.513393
Cont1	1140037	2	2	3	-0.0796178
Cont1	1140047	2	2	3	-0.243902
Cont1	1141997	2	2	3	-0.615385
Cont1	1142000	2	2	3	0.25
Cont1	1142005	2	2	3	0.25
Cont1	1142064	1	1	3	-1
Cont1	1142107	1	1	3	-1
Cont1	1142112	1	1	3	-1
Cont1	1150117	1	2	1	0.6
Cont1	1150221	1	2	1	0.6
Cont1	1150230	1	2	1	-0.75
Cont1	1154408	1	2	1	-1.8
Cont1	1154420	1	2	1	0.6
Cont1	1154431	1	2	1	0.6
Cont1	1154438	1	2	1	0.6
Cont1	1154440	1	2	1	0.6
Cont1	1154441	1	2	1	0.6
Cont1	1154446	1	2	1	0.6
Cont1	1154455	1	2	1	-1
Cont1	1154472	1	2	1	-0.75
Cont1	1154488	1	2	1	0.6
Cont1	1154499	1	2	1	0.6
Cont1	1154504	1	2	1	-1.8
Cont1	1154515	1	2	1	-1
Cont1	1154517	1	2	1	0.6
Cont1	1163423	10	19	10	-0.0313421
Cont1	1163429	10	19	10	-0.0347685
Cont1	1163432	10	19	10	-0.0347685
Cont1	1163446	10	19	10	-0.0382514
Cont1	1163452	10	19	10	-0.0347685
Cont1	1163453	10	19	10	-0.0347685
Cont1	1163462	10	18	10	-0.0365854
Cont1	1163463	10	18	10	0.0459301
Cont1	1163467	10	18	10	0.0459301
Cont1	1163491	10	18	10	0.0459301
Cont1	1163495	10	18	10	-0.0333904
Cont1	1163513	10	18	10	-0.0181191
Cont1	1163577	2	12	2	0.730337
Cont1	1163580	2	12	2	0.730337
Cont1	1163581	2	12	2	0.21574
Cont1	1163596	2	12	2	0.730337
Cont1	1163616	2	12	2	0.730337
Cont1	1163621	2	12	2	0.730337
Cont1	1163635	2	12	2	0.730337
Cont1	1163649	2	12	2	-0.326633
Cont1	1163650	2	12	2	0.0132026
Cont1	1163652	2	12	2	-0.0662782
Cont1	1163656	2	12	2	-0.326633
Cont1	1163659	2	12	2	-0.104342
Cont1	1163660	2	12	2	-0.326633
Cont1	1163679	2	12	2	-0.104342
Cont1	1164791	1	1	2	-1
Cont1	1171715	19	19	24	-0.0214184
Cont1	1171716	19	19	24	-0.00504372
Cont1	1171718	19	19	24	-0.00504372
Cont1	1171726	19	19	24	-0.00504372
Cont1	1171728	19	19	24	-0.00504372
Cont1	1171729	19	19	24	0.00483278
Cont1	1171730	19	19	24	0.0140613
Cont1	1171733	19	19	24	-0.0155462
Cont1	1171734	19	19	24	-0.00736121
Cont1	1171738	19	19	24	-0.00736121
Cont1	1171739	19	19	24	-0.00504372
Cont1	1171740	19	19	24	-0.00695644
Cont1	1171742	19	19	24	0.0147307
Cont1	1171743	19	19	24	-0.0116091
Cont1	1171751	19	19	24	0.00425727
Cont1	1171753	19	19	24	-0.0158317
Cont1	1171754	19	19	24	-0.00571471
Cont1	1171755	19	19	24	-0.00569794
Cont1	1171759	19	19	24	-0.00504372
Cont1	1171761	19	19	24	-0.00736121
Cont1	1171762	19	19	24	-0.00736121
Cont1	1171765	19	19	24	0.0147307
Cont1	1171769	19	19	24	0.080993	>2
Cont1	1171771	19	19	24	-0.00504372
Cont1	1171772	19	19	24	-0.00504372
Cont1	1171777	19	19	24	-0.00504372
Cont1	1171787	19	19	24	-0.010342
Cont1	1171791	19	19	24	-0.00504372
Cont1	1194785	1	1	2	-1.8
Cont1	1198833	1	4	1	-1
Cont1	1198849	1	4	1	-0.384615
Cont1	1198869	1	4	1	-1
Cont1	1198893	1	4	1	-1
Cont1	1214105	1	2	1	1
Cont1	1214130	1	2	1	0.6
Cont1	1214131	1	2	1	0.6
Cont1	1215162	2	4	2	0.211268
Cont1	1215184	2	4	2	-0.263158
Cont1	1215204	2	4	2	0.211268
Cont1	1215281	2	4	2	-0.263158
Cont1	1222798	2	2	2	0
Cont1	1222810	2	2	2	0
Cont1	1222814	2	2	2	0
Cont1	1222865	2	2	2	0
Cont1	1222895	2	2	2	0
Cont1	1222902	2	2	2	0
Cont1	1247061	1	3	1	-0.4
Cont1	1247114	1	3	1	-0.153846
Cont1	1247154	1	3	1	-1
Cont1	1247156	1	3	1	-1
Cont1	1265996	1	2	1	-1
Cont1	1266003	1	2	1	-1
Cont1	1305634	2	2	4	-0.263158
Cont1	1307238	2	2	4	-0.263158
Cont1	1307244	2	2	4	-0.263158
Cont1	1307255	2	2	4	0.0267062
Cont1	1307285	2	2	4	0.379962
Cont1	1316291	4	4	5	0.202773
Cont1	1316294	4	4	5	0.0316901
Cont1	1316298	4	4	5	-0.0561118
Cont1	1316302	4	4	5	-0.153228
Cont1	1316305	4	4	5	-0.201743
Cont1	1316307	4	4	5	-0.0260116
Cont1	1316311	4	4	5	0.0316901
Cont1	1316315	4	4	5	0.35241
Cont1	1316316	4	4	5	0.276765
Cont1	1316318	4	4	5	0.276765
Cont1	1316323	4	4	5	0.0316901
Cont1	1316327	4	4	5	-0.153228
Cont1	1316328	4	4	5	-0.185567
Cont1	1316330	4	4	5	0.0316901
Cont1	1316331	4	4	5	-0.0260116
Cont1	1316332	4	4	5	0.0316901
Cont1	1316334	4	4	5	-0.185567
Cont1	1316335	4	4	5	0.276765
Cont1	1316341	4	4	5	0.202773
Cont1	1316342	4	4	5	-0.193317
Cont1	1316344	4	4	5	-0.0526316
Cont1	1316349	4	4	5	-0.199456
Cont1	1316361	4	4	5	-0.193317
Cont1	1316364	4	4	5	-0.0526316
Cont1	1316366	4	4	5	-0.193317
Cont1	1316376	4	4	5	0.0316901
Cont1	1316379	4	4	5	0.0316901
Cont1	1316623	3	4	3	-0.333333
Cont1	1316644	3	4	3	-0.044586
Cont1	1316653	3	4	3	0.1485
Cont1	1330712	1	1	3	-1
Cont1	1330718	1	1	3	-1
Cont1	1330745	1	1	3	-1
Cont1	1332213	1	2	1	-1
Cont1	1332218	1	2	1	1
Cont1	1332228	1	2	1	-1
Cont1	1332246	1	2	1	0
Cont1	1332264	1	2	1	1
Cont1	1332318	1	2	1	-1
Cont1	1352592	3	3	3	8.32667e-17
Cont1	1352613	3	3	3	8.32667e-17
Cont1	1352630	3	3	3	8.32667e-17
Cont1	1352669	3	3	3	8.32667e-17
Cont1	1352767	4	6	4	-0.0810811
Cont1	1352778	4	6	4	0.100521
Cont1	1352791	4	6	4	0.314286
Cont1	1378151	1	1	2	-0.428571
Cont1	1378205	1	1	2	-0.428571
Cont1	1378208	1	1	2	-0.428571
Cont1	1379259	5	5	5	-0.153846
Cont1	1379319	5	5	5	-5.20417e-17
Cont1	1384954	3	3	4	-0.0909091
Cont1	1384990	3	3	4	0.0569106
Cont1	1385017	3	3	4	0.111111
Cont1	1385049	3	3	4	-0.161604
Cont1	1385077	3	3	4	-0.161604
Cont1	1385083	3	3	4	-0.161604
Cont1	1424991	1	2	1	-1
Cont1	1424993	1	2	1	-1
Cont1	1425018	1	2	1	-1
Cont1	1425023	1	2	1	-1
Cont1	1425031	1	2	1	-1
Cont1	1425061	1	2	1	-1
Cont1	1425072	1	2	1	-1
Cont1	1425079	1	2	1	-1
Cont1	1445993	3	5	3	-0.132075
Cont1	1446009	3	5	3	-0.0640732
Cont1	1446012	3	5	3	-0.299213
Cont1	1446016	3	5	3	0.117647
Cont1	1446031	3	5	3	-0.132075
Cont1	1446089	3	5	3	-0.299213
Cont1	1446095	3	5	3	-0.0640732
Cont1	1449262	3	3	4	0.185593
Cont1	1450116	1	1	2	-1
Cont1	1450132	1	1	2	-1
Cont1	1450143	1	1	2	-1
Cont1	1450182	1	1	2	-1
Cont2	3247	4	16	4	0.18628
Cont2	3305	4	16	4	0.18628
Cont2	3363	4	16	4	0.18628
Cont2	3379	4	16	4	0.18628
Cont2	3786	1	15	1	-0.644156
Cont2	3790	1	15	1	-0.644156
Cont2	3797	1	15	1	-0.644156
Cont2	3813	1	15	1	-1
Cont2	3814	1	15	1	-0.696223
Cont2	3816	1	15	1	-1
Cont2	38373	1	2	1	-1
Cont2	38397	1	2	1	-1
Cont2	44483	1	2	1	1
Cont2	44492	1	2	1	1
Cont2	44527	1	2	1	1
Cont2	44535	1	2	1	1
Cont2	44551	1	2	1	1
Cont2	44568	1	2	1	1
Cont2	69987	3	4	3	-0.387755
Cont2	77035	1	1	2	-1
Cont2	77173	1	4	1	0.333333
Cont2	77189	1	4	1	-1
Cont2	77197	1	4	1	-1
Cont2	77208	1	4	1	-1
Cont2	77246	1	4	1	-0.333333
Cont2	77252	1	4	1	-0.333333
Cont2	77274	1	4	1	-1
Cont2	77458	1	1	2	-1
Cont2	77460	1	1	2	-1
Cont2	77470	1	1	2	-1
Cont2	77532	1	1	2	-1
Cont2	77792	2	2	2	0
Cont2	77806	2	2	2	0
Cont2	77838	2	2	2	0
Cont2	80211	11	11	12	-0.0453599
Cont2	80240	11	11	12	0.0761816
Cont2	80848	8	8	19	-0.0115482
Cont2	80854	8	8	19	-0.0115482
Cont2	80855	8	8	19	-0.0115482
Cont2	86627	2	2	2	0
Cont2	86683	2	2	2	0
Cont2	86698	2	2	2	0
Cont2	86732	2	2	2	-0.5
Cont2	86751	2	2	2	0
Cont2	90837	1	2	1	-1
Cont2	90851	1	2	1	-1
Cont2	90858	1	2	1	-1
Cont2	94025	1	2	1	1
Cont2	100327	1	15	1	-0.457143
Cont2	100331	1	15	1	-1
Cont2	100355	1	15	1	-1
Cont2	100356	1	15	1	-0.347826
Cont2	100368	1	15	1	-0.644156
Cont2	100372	1	15	1	0.597272
Cont2	100396	1	15	1	-1
Cont2	100399	1	15	1	-1
Cont2	100436	1	15	1	-1
Cont2	106699	5	5	6	-0.212766
Cont2	106705	5	5	6	-0.212766
Cont2	106716	5	5	6	-0.20265
Cont2	106743	5	5	6	-0.20265
Cont2	106749	5	5	6	-0.20226
Cont2	106764	5	5	6	-0.20265
Cont2	106804	5	5	6	-0.219917
Cont2	106812	5	5	6	-0.20265
Cont2	106813	5	5	6	-0.20265
Cont2	106821	5	5	6	-0.0171073
Cont2	106823	5	5	6	-0.20265
Cont2	111940	3	4	3	-0.0909091
Cont2	112233	2	3	2	-0.2
Cont2	112266	3	3	3	-0.285714
Cont2	112283	3	3	3	8.32667e-17
Cont2	112287	3	3	3	-0.285714
Cont2	112294	3	3	3	8.32667e-17
Cont2	112295	3	3	3	-0.285714
Cont2	112402	1	10	1	-0.555556
Cont2	112410	1	11	1	-0.8
Cont2	112427	2	14	2	-0.111293
Cont2	112437	2	14	2	-0.14168
Cont2	112440	2	14	2	-0.328467
Cont2	112441	2	14	2	-0.253731
Cont2	112449	2	14	2	-0.145867
Cont2	112451	2	14	2	-0.14168
Cont2	112463	2	14	2	-0.328467
Cont2	112469	2	14	2	-0.33014
Cont2	112485	2	13	2	-0.145852
Cont2	112488	2	13	2	0.0626186
Cont2	115877	1	1	2	1
Cont2	115901	1	1	2	1
Cont2	137583	2	11	2	-0.325301
Cont2	137617	2	11	2	-0.226006
Cont2	137728	1	2	1	1
Cont2	171073	1	2	1	-1
Cont2	171087	1	2	1	-1
Cont2	171098	1	2	1	-1
Cont2	171136	1	2	1	-1
Cont2	171518	2	2	5	-0.290323
Cont2	171567	2	2	5	-0.290323
Cont2	184523	1	4	1	-1
Cont2	184527	1	4	1	-0.333333
Cont2	184538	1	4	1	-1
Cont2	184546	1	4	1	-1
Cont2	184552	1	4	1	-1
Cont2	184556	1	4	1	-1
Cont2	184557	1	4	1	-1
Cont2	184574	1	4	1	-1
Cont2	184606	1	4	1	-1
Cont2	190834	8	8	8	-0.0186335
Cont2	190886	8	8	8	0.228571	>2.5
Cont2	195319	5	5	5	-1.12757e-16
Cont2	195341	5	5	5	-0.184211
Cont2	195369	5	5	5	-5.20417e-17
Cont2	195375	5	5	5	-5.20417e-17
Cont2	195385	5	5	5	-1.12757e-16
Cont2	203663	1	1	3	-1
Cont2	203665	1	1	3	-1
Cont2	203669	1	1	3	-1
Cont2	203680	1	1	3	-1
Cont2	209072	1	2	1	-1
Cont2	209073	1	2	1	-1
Cont2	209116	1	2	1	-1
Cont2	209158	1	2	1	-1
Cont2	209176	1	2	1	-1
Cont2	212265	2	2	3	0.25
Cont2	212274	2	2	3	0.25
Cont2	212320	2	2	3	0.25
Cont2	226000	3	4	3	0.111111
Cont2	226110	3	4	3	0.111111
Cont2	240298	2	2	5	-0.504425
Cont2	240359	2	2	5	-0.290323
Cont2	317751	2	3	2	-0.2
Cont2	317758	2	3	2	0.25
Cont2	317779	2	3	2	-0.2
Cont2	317786	2	3	2	-0.615385
Cont2	317800	2	3	2	0.25
Cont2	317804	2	3	2	-0.2
Cont2	317805	2	3	2	-0.2
Cont2	317817	2	3	2	-0.2
Cont2	317824	2	3	2	-0.2
Cont2	345846	2	2	3	-0.2
Cont2	345869	2	2	3	-0.2
Cont2	345872	2	2	3	-0.2
Cont2	366448	1	1	5	-0.5
Cont2	366479	1	1	5	-0.5
Cont2	366482	1	1	5	-0.5
Cont2	366508	1	1	3	-1
Cont2	366511	1	1	3	-1
Cont2	366515	1	1	3	-1
Cont2	377160	3	3	4	-0.044586
Cont2	377178	3	3	4	-0.044586
Cont2	377643	1	1	3	-1
Cont2	377645	1	1	3	-1
Cont2	377649	1	1	3	-1
Cont2	377700	2	2	2	0
Cont2	377739	2	2	2	0
Cont2	382985	1	2	1	1
Cont2	383019	1	2	1	1
Cont2	383021	1	2	1	-0.428571
Cont2	383063	1	2	1	1
Cont2	383077	1	2	1	1
Cont2	383080	1	2	1	1
Cont2	383113	1	2	1	1
Cont2	383114	1	2	1	1
Cont2	383397	1	2	1	1
Cont2	383398	1	2	1	1
Cont2	383404	1	2	1	1
Cont2	389717	1	2	1	-1
Cont2	392452	1	2	1	1
Cont2	392460	1	2	1	1
Cont2	392472	1	2	1	1
Cont2	392531	1	2	1	1
Cont2	392533	1	2	1	1
Cont2	404506	1	1	2	-1
Cont2	404507	1	1	2	-1
Cont2	415022	2	2	2	0
Cont2	415045	2	2	2	0
Cont2	415046	2	2	2	0
Cont2	415057	2	2	2	0
Cont2	415066	2	2	2	0
Cont2	415084	2	2	2	0
Cont2	415091	2	2	2	0
Cont2	415102	2	2	2	0
Cont2	415103	2	2	2	0
Cont2	415127	2	2	2	0
Cont2	415132	2	2	2	0
Cont2	417758	2	3	2	0.25
Cont2	417772	2	3	2	0.25
Cont2	417820	2	3	2	0.25
Cont2	417824	2	3	2	-0.15748
Cont2	417847	2	3	2	0.25
Cont2	431653	1	3	1	-1
Cont2	431668	1	3	1	-1
Cont2	431674	1	3	1	-1
Cont2	431680	1	3	1	-1
Cont2	431689	1	3	1	-1
Cont2	431690	1	3	1	-1
Cont2	431705	1	3	1	-1
Cont2	431708	1	3	1	-1
Cont2	431841	1	1	2	-1
Cont2	461451	2	2	2	0
Cont2	461459	2	2	2	0
Cont2	461483	2	2	2	0
Cont2	461504	2	2	2	0
Cont2	461527	2	2	2	0
Cont2	461560	2	2	2	0
Cont2	466419	1	1	2	1
Cont2	466427	1	1	2	1
Cont2	466442	1	1	2	1
Cont2	470003	2	5	2	-0.0169492
Cont2	470012	2	5	2	-0.290323
Cont2	470014	2	5	2	-0.290323
Cont2	470045	2	5	2	-0.290323
Cont2	470053	2	5	2	-0.290323
Cont2	470058	2	5	2	-0.0169492
Cont2	470065	2	5	2	-0.290323
Cont2	470067	2	5	2	-0.290323
Cont2	470068	2	5	2	-0.290323
Cont2	470081	2	5	2	-0.0169492
Cont2	470113	2	5	2	-0.290323
Cont2	470119	2	5	2	-0.290323
Cont2	541933	3	5	3	-0.132075
Cont2	541960	3	5	3	-0.132075
Cont2	541961	3	5	3	-0.132075
Cont2	541980	3	5	3	-0.132075
Cont2	541983	3	5	3	-0.132075
Cont2	541984	3	5	3	0.151671
Cont2	541997	3	5	3	0.151671
Cont2	542018	3	5	3	0.189189
Cont2	542019	3	5	3	0.151671
Cont2	542020	3	5	3	0.151671
Cont2	542041	3	5	3	-0.132075
Cont2	542100	4	4	8	-0.101517
Cont2	542116	4	4	8	0.0979228
Cont2	542140	4	4	8	-0.108911
Cont2	542141	4	4	8	-0.0413179
Cont2	542142	4	4	8	0.0979228
Cont2	542170	4	4	8	-0.0413179
Cont2	542173	4	4	8	0.0979228
Cont2	542190	5	5	8	-0.0526749
Cont2	547479	2	2	2	-1
Cont2	547480	2	2	2	-1
Cont2	547486	2	2	2	-1
Cont2	547503	2	2	2	-1
Cont2	547522	2	2	2	-1
Cont2	547524	2	2	2	-1
Cont2	547531	2	2	2	-1
Cont2	547537	2	2	2	-1
Cont2	547551	2	2	2	-1
Cont2	547553	2	2	2	-1
Cont2	547567	2	2	2	-1
Cont2	547580	2	2	2	-1
Cont2	547581	2	2	2	-1
Cont2	548526	11	12	11	-0.0782068
Cont2	548533	11	12	11	-0.0782068
Cont2	548535	11	12	11	-0.0782068
Cont2	548539	11	12	11	-0.0782068
Cont2	548542	11	12	11	-0.0782068
Cont2	548573	11	14	11	-0.0769259
Cont2	548579	11	14	11	-0.0183113
Cont2	548581	11	14	11	-0.00911503
Cont2	548593	11	14	11	-0.0769259
Cont2	548612	11	14	11	-0.0183113
Cont2	548631	11	14	11	0.0977491
Cont2	548636	11	14	11	-0.0183113
Cont2	548699	3	3	4	0.25
Cont2	548725	3	3	4	0.612903	>2
Cont2	548732	3	3	4	0.0144928
Cont2	548742	3	3	4	-0.0909091
Cont2	548743	3	3	4	0.25
Cont2	548748	3	3	4	0.111111
Cont2	548749	3	3	4	0.111111
Cont2	548757	3	3	4	-0.0909091
Cont2	548761	3	3	4	0.25
Cont2	548776	3	3	4	0.111111
Cont2	548807	3	3	4	0.25
Cont2	563392	1	1	2	1
Cont2	563393	1	1	2	1
Cont2	563395	1	1	2	0
Cont2	571535	2	6	2	0.318182
Cont2	571597	2	2	4	-0.263158
Cont2	571604	2	2	4	-0.263158
Cont2	571621	2	2	4	-0.263158
Cont2	571627	2	2	4	-0.263158
Cont2	571633	2	2	4	-0.263158
Cont2	571634	2	2	4	-0.263158
Cont2	571637	2	2	4	-0.123967
Cont2	571661	2	2	4	-0.123967
Cont2	571670	2	2	4	-0.263158
Cont2	571681	2	2	4	-0.263158
Cont2	571687	2	2	4	0.384615
Cont2	571699	2	2	4	-0.123967
Cont2	573225	2	2	2	0
Cont2	573227	2	2	2	0
Cont2	573234	2	2	2	0
Cont2	573236	2	2	2	0
Cont2	573247	2	2	2	0
Cont2	573263	2	2	2	0
Cont2	573265	2	2	2	0
Cont2	573266	2	2	2	0
Cont2	573267	2	2	2	0
Cont2	573279	2	2	2	0
Cont2	573284	2	2	2	0
Cont2	573290	2	2	2	0
Cont2	573299	2	2	2	0
Cont2	573318	2	2	2	0
Cont2	582527	1	1	2	-1
Cont2	582533	1	1	2	-1
Cont2	582545	1	1	2	-1
Cont2	582554	1	1	2	-1
Cont2	582557	1	1	2	-1
Cont2	582603	1	1	2	-1
Cont2	588362	4	4	5	-0.0526316
Cont2	588372	4	4	5	0.0625
Cont2	588403	4	4	5	-0.280992
Cont2	588465	4	4	5	-0.0526316
Cont2	588485	4	4	5	-0.280992
Cont2	593210	2	3	2	0.25
Cont2	611565	8	22	8	-0.0285639
Cont2	611571	8	22	8	-0.0285639
Cont2	611585	8	22	8	-0.0285639
Cont2	611635	8	22	8	-0.0242783
Cont2	611652	8	22	8	-0.0285639
Cont2	611675	2	12	2	-0.0662782
Cont2	611712	2	12	2	-0.143524
Cont2	611735	2	12	2	-0.143524
Cont2	628815	1	1	2	-1
Cont2	628817	1	1	2	-1
Cont2	628823	1	1	2	-1
Cont2	628831	1	1	2	-1
Cont2	628837	1	1	2	-1
Cont2	628838	1	1	2	-1
Cont2	628845	1	1	2	-1
Cont2	628847	1	1	2	-1
Cont2	628852	1	1	2	-1
Cont2	628855	1	1	2	-1
Cont2	628860	1	1	2	-1
Cont2	628862	1	1	2	-1
Cont2	628873	1	1	2	-1
Cont2	628886	1	1	2	-1
Cont2	628911	1	1	2	-1
Cont2	630343	7	9	7	-0.0581026
Cont2	630361	7	9	7	-0.046412
Cont2	630394	7	12	7	-0.0511945
Cont2	630402	7	12	7	-0.0569493
Cont2	630408	7	12	7	-0.0511945
Cont2	630412	7	12	7	-0.0511945
Cont2	630413	7	12	7	-0.0511945
Cont2	630432	7	12	7	-0.0511945
Cont2	630437	7	12	7	0.0819672
Cont2	630446	7	12	7	-0.0511945
Cont2	630488	10	13	10	-0.021611
Cont2	630511	10	13	10	0.0274314
Cont2	630523	10	13	10	-0.0645919
Cont2	630534	10	13	10	0.0274314
Cont2	630538	10	13	10	-0.0732615
Cont2	630558	10	13	10	0.0274314
Cont2	630574	10	13	10	0.0516065
Cont2	630582	10	13	10	-0.0933674
Cont2	630585	10	13	10	0.0138078
Cont2	630589	10	13	10	-0.0933674
Cont2	630591	10	13	10	-0.0933674
Cont2	631274	3	3	4	0.0569106
Cont2	631283	3	3	4	-0.044586
Cont2	631332	3	3	4	-0.044586
Cont2	631414	2	2	2	0
Cont2	631431	2	2	2	0
Cont2	631459	2	2	2	0
Cont2	631485	2	2	2	0
Cont2	636631	4	10	4	-0.144148
Cont2	636636	4	10	4	-0.102757
Cont2	636698	4	10	4	0.245283
Cont2	636754	4	10	4	0.245283
Cont2	642761	3	4	3	0.0569106
Cont2	647875	2	2	5	-0.504425
Cont2	647884	2	2	5	-0.504425
Cont2	647897	3	3	5	-0.132075
Cont2	647908	3	3	5	-0.0344828
Cont2	647911	3	3	5	-0.132075
Cont2	647924	3	3	5	0.189189
Cont2	647927	4	4	8	-0.108911
Cont2	647931	3	3	6	-0.227273
Cont2	647945	3	3	6	0.25
Cont2	648015	3	3	6	-0.333333
Cont2	648042	2	2	5	-0.290323
Cont2	648066	2	2	5	-0.290323
Cont2	660948	3	3	4	-0.0909091
Cont2	660949	3	3	4	-0.0909091
Cont2	660951	3	3	4	-0.0909091
Cont2	660982	3	3	4	-0.0909091
Cont2	661027	3	3	4	-0.0909091
Cont2	667027	1	3	1	-1
Cont2	667032	1	3	1	-1
Cont2	673917	1	3	1	0
Cont2	673935	1	3	1	0
Cont2	681876	1	2	1	-1
Cont2	681879	1	2	1	-1
Cont2	681885	1	2	1	-1
Cont2	681888	1	2	1	1
Cont2	681891	1	2	1	-1
Cont2	685741	1	1	4	-0.384615
Cont2	685761	1	1	4	-0.384615
Cont2	685772	1	1	4	-0.384615
Cont2	693591	15	15	16	0.00444444
Cont2	693675	15	15	16	-0.0041841
Cont2	711293	1	1	3	0.666667
Cont2	746006	2	2	2	0
Cont2	767508	2	2	6	-0.0408163
Cont2	767510	2	2	6	-0.0408163
Cont2	767582	2	2	6	-0.0408163
Cont2	767594	2	2	6	-0.14
Cont2	777150	4	5	4	-0.0260116
Cont2	777151	4	5	4	0.150295
Cont2	777152	4	5	4	-0.0260116
Cont2	777198	4	5	4	0.0183113
Cont2	777227	4	5	4	0.119528
Cont2	777235	4	5	4	0.269216
Cont2	777249	4	5	4	0.0316901
Cont2	796788	1	1	2	-1
Cont2	796821	1	1	2	-1
Cont2	796824	1	1	2	-1
Cont2	796827	1	1	2	-1
Cont2	796833	1	1	2	-1
Cont2	796851	1	1	2	-1
Cont2	796878	1	1	2	-1
Cont2	800241	2	2	2	-1
Cont2	800247	2	2	2	-1
Cont2	800279	2	2	2	-1
Cont2	800335	2	2	2	-1
Cont2	800375	2	2	2	-1
Cont2	818057	2	2	2	0
Cont2	818064	2	2	2	0
Cont2	818092	2	2	2	0
Cont2	818127	2	2	2	0
Cont2	837651	3	3	5	-0.0640732
Cont2	837672	3	3	5	-0.0640732
Cont2	837684	3	3	5	-0.282803
Cont2	837709	3	3	5	-0.282803
Cont2	837710	3	3	5	-0.0640732
Cont2	837711	3	3	5	-0.282803
Cont2	837720	3	3	5	-0.179775
Cont2	837729	3	3	5	-0.0640732
Cont2	837747	3	3	5	-0.179775
Cont2	837748	3	3	5	-0.179775
Cont2	846132	1	5	1	-0.375
Cont2	846265	6	20	6	-0.042459
Cont2	846276	6	20	6	-0.042459
Cont2	846325	6	20	6	-0.042459
Cont2	850331	1	3	1	0
Cont2	850343	1	3	1	0
Cont2	850354	1	3	1	0
Cont2	850386	1	3	1	0
Cont2	850415	1	3	1	0
Cont2	850418	1	3	1	0
Cont2	850420	1	3	1	0
Cont2	850423	1	3	1	0
Cont2	850425	1	3	1	0
Cont2	866945	1	3	1	-1
Cont2	866956	1	3	1	-1
Cont2	866990	1	3	1	-1
Cont2	867001	1	3	1	-1
Cont2	867023	1	3	1	-1
Cont2	867031	1	3	1	-1
Cont2	867053	1	3	1	-1
Cont2	867070	1	3	1	-1
Cont2	867082	1	3	1	-1
Cont2	868453	2	2	3	0.25
Cont2	868465	2	2	3	0.25
Cont2	868474	2	2	3	0.25
Cont2	868491	2	2	3	0.25
Cont2	868494	2	2	3	0.25
Cont2	868497	2	2	3	0.25
Cont2	868507	2	2	3	0.25
Cont2	868511	2	2	3	0.25
Cont2	868512	2	2	3	0.25
Cont2	868515	2	2	3	0.25
Cont2	868517	2	2	3	0.25
Cont2	868521	2	2	3	0.25
Cont2	868523	2	2	3	0.25
Cont2	868549	2	2	3	0.25
Cont2	868590	3	5	3	-0.132075
Cont2	868612	3	5	3	0.387755
Cont2	868645	3	5	3	0.387755
Cont2	868666	3	5	3	0.387755
Cont2	868674	3	5	3	0.387755
Cont2	868681	3	5	3	0.387755
Cont2	868691	3	5	3	0.387755
Cont2	872433	1	3	1	1
Cont2	872435	1	3	1	1
Cont2	872452	1	3	1	1
Cont2	872465	1	3	1	1
Cont2	872471	1	3	1	1
Cont2	872489	1	3	1	1
Cont2	872503	1	3	1	1
Cont2	872620	5	15	5	-0.0482846
Cont2	872626	5	15	5	-0.00264725
Cont2	872654	5	15	5	-0.00264725
Cont2	911178	1	1	2	1
Cont2	911203	1	1	2	-1
Cont2	911206	1	1	2	-1
Cont2	911228	1	1	2	-1
Cont2	911279	1	1	2	1
Cont2	933550	3	6	3	0.133333
Cont2	933574	3	6	3	-0.153846
Cont2	933583	3	6	3	-0.0740741
Cont2	937960	4	4	4	0
Cont2	938002	4	4	4	0
Cont2	938018	4	4	4	0
Cont2	938065	4	4	4	0
Cont2	939386	2	2	8	-0.317647
Cont2	939433	2	2	8	-0.317647
Cont2	939461	2	2	8	-0.317647
Cont2	939478	2	2	8	-0.317647
Cont2	939929	2	2	5	-0.0595514
Cont2	941168	4	4	4	0
Cont2	941174	4	4	4	0.333333
Cont2	941183	4	4	4	0.333333
Cont2	941191	4	4	4	0
Cont2	941195	4	4	4	0
Cont2	941214	4	4	4	0.333333
Cont2	941219	4	4	4	0.333333
Cont2	941229	4	4	4	0.333333
Cont2	941231	4	4	4	0
Cont2	941233	4	4	4	0
Cont2	941238	4	4	4	0
Cont2	941247	4	4	4	0
Cont2	941260	4	4	4	0
Cont2	946422	1	1	2	-1
Cont2	946439	1	1	2	-1
Cont2	959561	2	3	2	0.25
Cont2	960409	2	12	2	-0.326633
Cont2	960429	2	12	2	-0.083871
Cont2	960430	2	12	2	0.54717
Cont2	960431	2	12	2	0.0614525
Cont2	960457	2	12	2	0.0614525
Cont2	960465	2	12	2	-0.326633
Cont2	960487	2	12	2	-0.142857
Cont2	960490	2	12	2	-0.143524
Cont2	960491	2	12	2	-0.143524
Cont2	971656	3	3	3	-1.14492e-16
Cont2	971726	3	3	3	0.333333
Cont2	971776	3	3	3	-1.14492e-16
Cont2	1016468	3	5	3	-0.0640732
Cont2	1059094	1	1	4	-1
Cont2	1059111	1	1	4	-1
Cont2	1059112	1	1	4	-1
Cont2	1059115	1	1	4	-1
Cont2	1059124	1	1	4	-1
Cont2	1059130	1	1	4	-1
Cont2	1059132	1	1	4	-1
Cont2	1059166	1	1	4	-1
Cont2	1059183	1	1	4	-1
Cont2	1059186	1	1	4	-1
Cont2	1068805	1	2	1	-1
Cont2	1068808	1	2	1	-1
Cont2	1068812	1	2	1	-1
Cont2	1068813	1	2	1	-1
Cont2	1068833	1	2	1	-1
Cont2	1068845	1	2	1	-1
Cont2	1068847	1	2	1	-1
Cont2	1068851	1	2	1	-1
Cont2	1068854	1	2	1	-1
Cont2	1068855	1	2	1	-1
Cont2	1068858	1	2	1	-1
Cont2	1068860	1	2	1	-1
Cont2	1068875	1	2	1	-1
Cont2	1068879	1	2	1	-1
Cont2	1068886	1	2	1	-1
Cont2	1068890	1	2	1	-1
Cont2	1068891	1	2	1	-1
Cont2	1068899	1	2	1	-1
Cont2	1068904	1	2	1	-1
Cont2	1069689	1	2	1	-0.428571
Cont2	1069731	1	2	1	-0.428571
Cont2	1069800	1	2	1	0.473684
Cont2	1069811	1	2	1	-0.428571
Cont2	1069813	1	2	1	-0.428571
Cont2	1106951	8	8	8	-0.0909091
Cont2	1106952	8	8	8	0
Cont2	1106954	8	8	8	-0.102041
Cont2	1106963	8	8	8	-0.102041
Cont2	1106970	8	8	8	-0.0909091
Cont2	1106983	8	8	8	-0.102041
Cont2	1106986	8	8	8	-0.0837438
Cont2	1106993	8	8	8	-0.102041
Cont2	1106994	8	8	8	-0.0909091
Cont2	1106999	8	8	8	-0.102041
Cont2	1107004	8	8	8	-0.102041
Cont2	1107425	2	2	2	0
Cont2	1135561	2	7	2	-0.3125
Cont2	1135563	2	7	2	-0.138211
Cont2	1135584	2	7	2	-0.138211
Cont2	1135601	2	7	2	0.188213
Cont2	1135637	2	7	2	-0.3125
Cont2	1135641	2	7	2	-0.227092
Cont2	1136714	2	3	2	0.25
Cont2	1136751	2	3	2	0.25
Cont2	1136761	2	3	2	0.25
Cont2	1136762	2	3	2	0.25
Cont2	1136769	2	3	2	0.25
Cont2	1136770	2	3	2	0.25
Cont2	1136783	2	3	2	0.25
Cont2	1136790	2	3	2	0.25
Cont2	1136797	2	3	2	0.25
Cont2	1145527	2	2	2	0
Cont2	1145537	2	2	2	0
Cont2	1145544	2	2	2	0
Cont2	1151035	2	4	2	-0.37931
Cont2	1151066	2	4	2	-0.123967
Cont2	1151069	2	4	2	-0.123967
Cont2	1151071	2	4	2	-0.6
Cont2	1151078	2	4	2	0.111111
Cont2	1151079	2	4	2	0.111111
Cont2	1151085	2	4	2	-0.6
Cont2	1151094	2	4	2	-0.123967
Cont2	1151097	2	4	2	-0.123967
Cont2	1151100	2	4	2	-0.123967
Cont2	1151101	2	4	2	-0.123967
Cont2	1151106	2	4	2	-0.123967
Cont2	1151109	2	4	2	-0.123967
Cont2	1151115	2	4	2	-0.37931
Cont2	1151121	2	4	2	-0.123967
Cont2	1153863	2	3	2	-0.2
Cont2	1153873	2	3	2	-0.2
Cont2	1153884	2	3	2	-0.2
Cont2	1153923	2	3	2	-0.2
Cont2	1160671	1	1	2	-1
Cont2	1169112	2	2	2	-1
Cont2	1169117	2	2	2	0
Cont2	1169120	2	2	2	0
Cont2	1169121	2	2	2	0
Cont2	1169126	2	2	2	0
Cont2	1169128	2	2	2	-1
Cont2	1169137	2	2	2	0
Cont2	1169142	2	2	2	0
Cont2	1169144	2	2	2	0
Cont2	1169151	2	2	2	0
Cont2	1169163	2	2	2	0
Cont2	1169177	2	2	2	0
Cont2	1172392	5	5	8	-0.0470783
Cont2	1172487	5	5	8	-0.0470783
Cont2	1190026	5	12	5	0.0326803
Cont2	1190047	5	12	5	0.0326803
Cont2	1190048	5	12	5	0.0326803
Cont2	1190056	5	12	5	0.0326803
Cont2	1208116	2	2	2	0
Cont2	1208117	2	2	2	0
Cont2	1208148	2	2	2	0
Cont2	1208163	2	2	2	0
Cont2	1208164	2	2	2	0
Cont2	1208179	2	2	2	0
Cont2	1208183	2	2	2	0
Cont2	1208191	2	2	2	0
Cont2	1208195	2	2	2	0
Cont2	1208705	2	4	2	-0.263158
Cont2	1208711	2	4	2	-0.263158
Cont2	1208735	2	4	2	-0.263158
Cont2	1208763	2	4	2	-0.263158
Cont2	1208771	2	4	2	-0.263158
Cont2	1208774	2	4	2	-0.263158
Cont2	1217625	2	3	2	0.131579
Cont2	1226168	2	2	4	-0.263158
Cont2	1226169	2	2	5	-0.290323
Cont2	1226173	2	2	5	-0.290323
Cont2	1226184	2	2	5	-0.290323
Cont2	1226193	2	2	5	-0.290323
Cont2	1226194	2	2	5	-0.290323
Cont2	1226197	2	2	5	-0.290323
Cont2	1226199	2	2	5	-0.290323
Cont2	1226203	2	2	5	-0.290323
Cont2	1226204	2	2	5	-0.290323
Cont2	1226209	2	2	5	-0.290323
Cont2	1226215	2	2	5	-0.290323
Cont2	1226216	2	2	5	-0.290323
Cont2	1226219	2	2	5	-0.290323
Cont2	1226225	2	2	5	-0.290323
Cont2	1226230	2	2	5	-0.290323
Cont2	1226245	2	2	5	-0.290323
Cont2	1226335	1	1	2	-1
Cont2	1226343	1	1	2	-1
Cont2	1226383	1	1	2	-1
Cont2	1235619	1	4	1	-1
Cont2	1235621	1	4	1	-1
Cont2	1235627	1	4	1	-1
Cont2	1235628	1	4	1	-1
Cont2	1244315	4	4	4	0
Cont3	6683	1	2	1	-1
Cont3	6718	1	2	1	-1
Cont3	6720	1	2	1	1
Cont3	6722	1	2	1	-1
Cont3	6736	1	2	1	-1
Cont3	6750	1	2	1	-0.272727
Cont3	6752	1	2	1	0.6
Cont3	6792	1	2	1	1
Cont3	7757	2	10	2	-0.323529
Cont3	7822	2	10	2	-0.212121
Cont3	7825	2	10	2	-0.212121
Cont3	7836	2	10	2	-0.212121
Cont3	7909	5	10	5	-0.0843373
Cont3	7913	5	10	5	0.0265487
Cont3	7941	5	10	5	0.113924
Cont3	7943	5	10	5	0.113924
Cont3	7950	5	10	5	0.148936
Cont3	7978	5	10	5	0.384164	>2.5
Cont3	9536	2	2	3	0.25
Cont3	9540	2	2	3	0.25
Cont3	9572	2	2	2	0
Cont3	9587	2	2	2	0
Cont3	9591	2	2	3	0.25
Cont3	9594	2	2	3	0.25
Cont3	9610	2	2	2	0
Cont3	20529	2	2	3	-0.615385
Cont3	20547	2	2	3	-0.615385
Cont3	20554	2	2	3	-0.2
Cont3	20607	2	2	3	-0.2
Cont3	44028	2	2	5	-0.0920526
Cont3	44045	2	2	5	-0.290323
Cont3	44067	2	2	5	0.309651
Cont3	44100	2	2	5	-0.155748
Cont3	44124	2	2	5	-0.290323
Cont3	44126	2	2	5	-0.339889
Cont3	46238	3	6	3	0.25
Cont3	46263	3	6	3	-0.0740741
Cont3	46333	3	6	3	0.25
Cont3	46339	3	6	3	0.04
Cont3	46348	3	6	3	0.04
Cont3	46434	3	6	3	-0.0740741
Cont3	53029	2	3	2	0.25
Cont3	53035	2	3	2	0.25
Cont3	53038	2	3	2	0.25
Cont3	53107	2	3	2	0.25
Cont3	53119	2	3	2	0.25
Cont3	68746	2	2	2	1	>2
Cont3	68786	2	2	2	1	>2
Cont3	68841	2	2	2	1	>2
Cont3	68862	2	2	2	1	>2
Cont3	68899	1	2	1	1
Cont3	68910	1	2	1	1
Cont3	68934	1	2	1	1
Cont3	68992	1	2	1	1
Cont3	111143	2	2	2	0
Cont3	111200	2	2	2	0
Cont3	118473	2	2	3	0.25
Cont3	118488	2	2	3	-0.615385
Cont3	118553	2	2	3	-0.2
Cont3	118575	2	2	3	0.25
Cont3	118587	2	2	3	-0.2
Cont3	118590	2	2	3	-0.2
Cont3	138098	2	2	2	0
Cont3	138121	2	2	2	0
Cont3	138127	2	2	2	0
Cont3	138137	2	2	2	0
Cont3	150900	5	17	5	-0.114788
Cont3	150965	3	12	3	-0.189189
Cont3	151002	2	7	2	0.00746269
Cont3	151013	2	7	2	0.00746269
Cont3	151018	2	7	2	0.00746269
Cont3	151029	2	7	2	0.00746269
Cont3	151064	2	7	2	0.00746269
Cont3	151080	2	7	2	0.00746269
Cont3	156320	6	12	6	-0.0688259
Cont3	156475	2	9	2	-0.321101
Cont3	156488	2	9	2	-0.0588235
Cont3	156505	2	9	2	-0.321101
Cont3	156513	2	9	2	-0.321101
Cont3	156561	2	9	2	-0.321101
Cont3	158655	1	1	2	1
Cont3	158670	1	1	2	1
Cont3	158697	1	1	2	1
Cont3	158699	1	1	2	1
Cont3	162358	1	2	1	-1
Cont3	162432	1	2	1	-1
Cont3	162449	1	2	1	-1
Cont3	181685	2	2	2	0
Cont3	181700	2	2	2	0
Cont3	181743	2	2	2	0
Cont3	181784	2	2	2	0
Cont3	206352	2	3	2	-0.2
Cont3	206353	2	3	2	0.204082
Cont3	206401	2	3	2	-0.2
Cont3	206436	1	3	1	0
Cont3	206446	1	3	1	-1
Cont3	206460	1	3	1	-1
Cont3	206491	1	3	1	-1
Cont3	206500	1	3	1	-1
Cont3	206511	1	3	1	-1
Cont3	206514	1	3	1	-1
Cont3	206519	1	3	1	-1
Cont3	206522	1	3	1	-1
Cont3	209702	3	3	3	0.25
Cont3	209718	3	3	3	8.32667e-17
Cont3	209726	3	3	3	8.32667e-17
Cont3	209756	3	3	3	8.32667e-17
Cont3	209845	3	3	3	0.5
Cont3	209860	3	3	3	1	>3.5
Cont3	209874	3	3	3	8.32667e-17
Cont3	209915	3	3	3	1	>3.5
Cont3	209946	3	3	3	8.32667e-17
Cont3	209954	3	3	3	8.32667e-17
Cont3	210646	2	5	2	0.473684
Cont3	210676	2	5	2	0.473684
Cont3	210682	2	5	2	-0.214953
Cont3	210687	2	5	2	-0.290323
Cont3	210690	2	5	2	-0.290323
Cont3	210691	2	5	2	-0.290323
Cont3	210697	2	5	2	0.473684
Cont3	210702	2	5	2	0.473684
Cont3	210718	2	5	2	-0.290323
Cont3	210720	2	5	2	-0.290323
Cont3	210727	2	5	2	0.473684
Cont3	210735	2	5	2	0.473684
Cont3	210743	2	5	2	0.473684
Cont3	210746	3	5	3	0.634146	>2
Cont3	210829	1	2	1	-1
Cont3	210874	1	2	1	-1
Cont3	210883	1	2	1	-1
Cont3	210888	1	2	1	-1
Cont3	210897	1	2	1	-1
Cont3	211952	4	14	4	-0.110697
Cont3	211954	4	14	4	-0.0700637
Cont3	211957	4	14	4	-0.110697
Cont3	211979	4	14	4	-0.00489396
Cont3	211980	4	14	4	-0.00881564
Cont3	211987	4	14	4	-0.132193
Cont3	211993	4	14	4	0.335968
Cont3	211995	4	14	4	-0.110697
Cont3	211998	4	14	4	-0.132193
Cont3	212000	4	14	4	0.335968
Cont3	212002	4	13	4	0.315789
Cont3	212014	4	14	4	0.335968
Cont3	212015	4	14	4	-0.110697
Cont3	212021	4	14	4	-0.132193
Cont3	212022	4	14	4	-0.132193
Cont3	212025	4	14	4	-0.132193
Cont3	212067	2	6	2	-0.0909091
Cont3	212138	2	6	2	-0.0909091
Cont3	212145	2	6	2	-0.0909091
Cont3	212152	2	6	2	-0.0909091
Cont3	212166	2	6	2	-0.0909091
Cont3	219444	1	3	1	-1
Cont3	219463	1	3	1	0
Cont3	219477	1	3	1	0
Cont3	219483	1	3	1	0
Cont3	224210	2	2	2	0
Cont3	224224	2	2	2	0
Cont3	224235	2	2	2	0
Cont3	224238	2	2	2	0
Cont3	224246	2	2	2	0
Cont3	224247	2	2	2	0
Cont3	224259	2	2	2	0
Cont3	224260	2	2	2	0
Cont3	224270	2	2	2	0
Cont3	224283	2	2	2	0
Cont3	224291	2	2	2	0
Cont3	224313	2	2	2	0
Cont3	224335	2	2	2	0
Cont3	224569	1	5	1	-1
Cont3	224611	1	5	1	-0.45
Cont3	224623	1	5	1	-1
Cont3	224629	1	5	1	-1
Cont3	238417	1	1	2	-1
Cont3	238442	1	1	2	-1
Cont3	258711	1	5	1	-1
Cont3	258777	1	5	1	-1
Cont3	258803	1	5	1	0.5
Cont3	282504	2	7	2	0.256637
Cont3	282515	2	7	2	0.256637
Cont3	282625	2	7	2	0.256637
Cont3	283144	1	1	2	-1
Cont3	283153	1	1	2	-1
Cont3	283183	1	1	2	-1
Cont3	283188	1	1	2	-1
Cont3	283210	1	1	2	-1
Cont3	283223	1	1	2	-1
Cont3	283228	1	1	2	-1
Cont3	283244	1	1	2	-1
Cont3	307411	1	1	3	1
Cont3	307413	1	1	3	1
Cont3	307456	1	1	3	1
Cont3	307460	1	1	3	1
Cont3	307476	1	1	3	-1
Cont3	307477	1	1	3	0
Cont3	307478	1	1	3	1
Cont3	307479	1	1	3	0
Cont3	307490	1	1	3	1
Cont3	307508	1	1	3	1
Cont3	308840	4	6	4	-0.0810811
Cont3	308853	4	6	4	-0.0810811
Cont3	308889	4	6	4	-0.0810811
Cont3	308934	4	6	4	0.111111
Cont3	308958	4	6	4	-0.0810811
Cont3	308959	4	6	4	-0.0810811
Cont3	308974	4	6	4	-0.0810811
Cont3	380279	1	2	1	1
Cont3	380283	1	2	1	1
Cont3	380298	1	2	1	1
Cont3	380313	1	2	1	1
Cont3	380316	1	2	1	1
Cont3	411847	2	2	2	1	>2
Cont3	411854	2	2	2	1	>2
Cont3	411861	2	2	2	1	>2
Cont3	411866	2	2	2	1	>2
Cont3	411888	2	2	2	1	>2
Cont3	411894	2	2	2	1	>2
Cont3	411897	2	2	2	1	>2
Cont3	411905	2	2	2	1	>2
Cont3	415041	2	2	5	-0.214953
Cont3	415049	2	2	5	-0.214953
Cont3	433424	1	1	2	-1
Cont3	433428	1	1	2	-1
Cont3	433441	1	1	2	-1
Cont3	433516	1	1	2	-1
Cont3	433541	1	1	2	1
Cont3	442901	1	1	2	-1
Cont3	442908	1	1	2	-1
Cont3	442922	1	1	2	1
Cont3	442934	1	1	2	1
Cont3	442935	1	1	2	1
Cont3	442956	1	1	2	-1
Cont3	444991	2	2	4	0.384615
Cont3	444994	2	2	4	0.384615
Cont3	445001	2	2	4	0.384615
Cont3	445057	2	2	4	-0.37931
Cont3	445068	2	2	4	0.529412
Cont3	445555	2	3	2	-0.2
Cont3	445556	2	3	2	-0.2
Cont3	445627	2	3	2	-0.2
Cont3	445630	2	3	2	-0.2
Cont3	445645	2	2	2	0
Cont3	445651	2	2	2	0
Cont3	445654	2	2	2	0
Cont3	445664	2	2	2	0
Cont3	445665	2	2	2	0
Cont3	475336	3	6	3	-0.227273
Cont3	475348	3	8	3	-0.292145
Cont3	475366	3	8	3	-0.0434783
Cont3	475373	3	8	3	-0.0833081
Cont3	475377	3	8	3	-0.0434783
Cont3	475383	3	8	3	-0.292145
Cont3	483459	2	3	2	-0.615385
Cont3	483497	2	3	2	0.368421
Cont3	483506	2	3	2	1	>2
Cont3	483529	2	3	2	0.25
Cont3	483534	2	3	2	0.368421
Cont3	483540	2	3	2	0.25
Cont3	483550	2	3	2	0.25
Cont3	483566	2	3	2	0.368421
Cont3	483576	2	3	2	0.368421
Cont3	486306	1	1	2	1
Cont3	486318	1	1	2	1
Cont3	486320	1	1	2	1
Cont3	486322	1	1	2	1
Cont3	486344	1	1	2	1
Cont3	486347	1	1	2	1
Cont3	486348	1	1	2	1
Cont3	486370	1	1	2	1
Cont3	486375	1	1	2	1
Cont3	486382	1	1	2	-1
Cont3	486384	1	1	2	1
Cont3	486385	1	1	2	1
Cont3	486394	1	1	2	1
Cont3	486408	1	1	2	1
Cont3	486410	1	1	2	1
Cont3	527422	2	6	2	-0.304348
Cont3	527455	2	6	2	-0.304348
Cont3	527462	2	6	2	-0.404255
Cont3	527465	2	5	2	-0.214953
Cont3	527469	2	5	2	-0.214953
Cont3	527472	2	6	2	-0.304348
Cont3	527481	2	6	2	-0.404255
Cont3	527491	2	6	2	-0.0909091
Cont3	527499	2	6	2	-0.404255
Cont3	527509	2	6	2	-0.304348
Cont3	527511	2	6	2	-0.404255
Cont3	527515	2	6	2	-0.304348
Cont3	527517	2	6	2	-0.304348
Cont3	527519	2	6	2	-0.404255
Cont3	527545	2	6	2	-0.304348
Cont3	549833	1	1	2	-1
Cont3	549841	1	1	2	-1
Cont3	591324	1	2	1	-1
Cont3	591380	1	2	1	-1
Cont3	591415	2	5	2	-0.504425
Cont3	604540	1	7	1	-1
Cont3	604551	1	7	1	-1
Cont3	604553	1	7	1	-1
Cont3	604601	1	7	1	0.333333
Cont3	604616	1	7	1	-0.333333
Cont3	608103	8	18	8	-0.0538097
Cont3	608141	9	18	9	-0.0219224
Cont3	608147	9	18	9	-0.0747331
Cont3	608160	9	17	9	-0.0790632
Cont3	608163	9	17	9	-0.0425894
Cont3	608169	9	17	9	-0.0425894
Cont3	608170	9	17	9	-0.0790632
Cont3	608182	9	17	9	-0.0425894
Cont3	608193	9	17	9	-0.0926265
Cont3	608214	9	17	9	-0.0926265
Cont3	608218	9	17	9	-0.0425894
Cont3	608219	9	17	9	-0.0425894
Cont3	608220	9	17	9	-0.0425894
Cont3	608258	4	13	4	0.315789
Cont3	608270	4	13	4	-0.0623775
Cont3	608287	4	13	4	-0.0622098
Cont3	608305	4	13	4	-0.0300546
Cont3	608308	4	13	4	-0.0300546
Cont3	608309	4	13	4	-0.0300546
Cont3	608327	4	13	4	-0.156162
Cont3	608340	4	13	4	0.315789
Cont3	608345	4	13	4	-0.130435
Cont3	608347	4	13	4	-0.156162
Cont3	608352	4	13	4	-0.156162
Cont3	608379	4	13	4	-0.130435
Cont3	609411	6	16	6	-0.00755272
Cont3	609414	6	16	6	0.179487
Cont3	609433	6	15	6	0.153527
Cont3	609466	6	15	6	0.153527
Cont3	609467	6	15	6	-0.0661765
Cont3	609470	6	15	6	-0.0376344
Cont3	609471	6	15	6	-0.0376344
Cont3	609475	6	15	6	-0.0769231
Cont3	609479	6	15	6	-0.0769231
Cont3	609484	6	15	6	-0.0196078
Cont3	609486	6	15	6	-0.0909091
Cont3	609495	6	15	6	-0.0196078
Cont3	609506	6	15	6	-0.0769231
Cont3	609967	10	17	10	-0.0728471
Cont3	609968	10	17	10	-0.0346139
Cont3	609969	10	17	10	-0.0574167
Cont3	609970	10	17	10	-0.0267776
Cont3	609972	10	17	10	-0.0346139
Cont3	610024	10	17	10	-0.0716571
Cont3	610027	10	17	10	0.0182868
Cont3	610045	10	17	10	0.0561382
Cont3	610352	3	5	3	-0.132075
Cont3	700581	2	8	2	-0.170732
Cont3	700599	2	8	2	-0.230769
Cont3	700604	2	8	2	-0.230769
Cont3	700656	2	9	2	-0.194313
Cont3	700690	3	11	3	0.0905512
Cont3	700709	3	11	3	0.0905512
Cont3	700722	3	11	3	-0.1
Cont3	700730	3	11	3	0.0905512
Cont3	700737	3	11	3	-0.00763359
Cont3	700751	3	11	3	0.195122
Cont3	700764	3	11	3	-0.1
Cont3	713048	1	1	3	0
Cont3	713060	1	1	3	0
Cont3	713088	1	1	3	0
Cont3	713092	1	1	3	0
Cont3	713098	1	1	3	0
Cont3	713114	1	1	3	0
Cont3	713125	1	1	3	0
Cont3	713132	1	1	3	0
Cont3	713156	1	1	3	0
Cont3	821254	1	2	1	-1
Cont3	821255	1	2	1	-1
Cont3	821262	1	2	1	-1
Cont3	821268	1	2	1	-1
Cont3	821269	1	2	1	-1
Cont3	821315	1	2	1	1
Cont3	821372	1	2	1	0.473684
Cont3	835196	2	5	2	-0.290323
Cont3	835226	2	5	2	0.270386
Cont3	835318	1	5	1	-0.5
Cont3	835351	1	5	1	-0.5
Cont3	835362	1	5	1	-0.5
Cont3	835373	1	5	1	-8.32667e-17
Cont3	880696	1	2	1	-1
Cont3	880700	1	2	1	-1
Cont3	904175	6	11	6	-0.0645161
Cont3	904179	6	11	6	-0.112108
Cont3	904189	6	11	6	-0.0697941
Cont3	904224	6	11	6	-0.0645161
Cont3	904231	6	11	6	-0.0645161
Cont3	904323	3	12	3	0.00826446
Cont3	904364	3	12	3	-0.189189
Cont3	904367	3	12	3	0.466667
Cont3	904369	3	12	3	-0.111111
Cont3	904397	3	12	3	0.543086	>2
Cont3	907683	1	2	1	1
Cont3	907713	1	2	1	1
Cont3	907717	1	2	1	1
Cont3	907718	1	2	1	1
Cont3	910641	1	2	1	-1
Cont3	926367	2	3	2	-0.2
Cont3	926382	2	3	2	-0.2
Cont3	926385	2	3	2	-0.2
Cont3	926410	2	3	2	-0.2
Cont3	926435	2	3	2	-0.2
Cont3	926438	2	3	2	-0.2
Cont3	926440	2	3	2	-0.2
Cont3	926457	2	3	2	-0.2
Cont3	926489	2	3	2	-0.2
Cont3	926491	2	3	2	-0.2
Cont3	926494	2	3	2	-0.2
Cont3	932229	1	2	1	-1
Cont3	932260	1	2	1	-1
Cont3	978813	1	1	2	1
Cont3	978817	1	1	2	1
Cont3	978819	1	1	2	1
Cont3	978830	1	1	2	1
Cont3	978831	1	1	2	1
Cont3	978832	1	1	2	1
Cont3	978840	1	1	2	1
Cont3	978844	1	1	2	1
Cont3	978847	1	1	2	1
Cont3	978851	1	1	2	1
Cont3	978904	1	1	2	1
Cont3	978924	1	1	2	1
Cont3	979925	2	2	2	0
Cont3	979962	2	2	2	0
Cont3	979990	2	2	2	0
Cont3	992424	1	2	1	0.473684
Cont3	992433	1	2	1	1
Cont3	1024568	2	2	2	0
Cont3	1024570	2	2	2	0
Cont3	1024584	2	2	2	0
Cont3	1024598	2	2	2	1	>2
Cont3	1024602	2	2	2	0
Cont3	1024616	2	2	2	0
Cont3	1024622	2	2	2	0
[truncated: 172,085 more rows]
