# Supplementary material for: Genomic introgression mapping of field-derived multiple-anthelmintic resistance in Teladorsagia circumcincta
Source: PLoS Genet. 2017 Jun 23;13(6):e1006857. doi: 10.1371/journal.pgen.1006857 (PMC5507320; doi:10.1371/journal.pgen.1006857)
Supplement: S13 Table — (XLSX) [file pgen.1006857.s023.xlsx]

## Sheet: Sheet1
S13 Table. IVM selection signals in the introgression FST outlier genes. Potential IVM selection signals (z-score > 2) were detected from 3 contigs that contained 7 introgression FST outlier genes (z-score > 4.5). Of these 7 genes, only TELCIR_00170 (Tci-lgc-54) and TELCIR_00169 satisfied the minimum sampling depth requirement of 10 individuals per population. IVM selection signal was not detecte…
Contig ID	Contig length	Gene ID	Gene description	Introgression FST z-score	IVM F2 mapping FST z-score	Minimum number of individuals genotyped per population
Cont5	1010843	TELCIR_00170; Tci-lgc-54	Cation transporter family protein	5.02966	> 2.5	18
Cont5	1010843	TELCIR_00169	conserved domain protein	4.65486	> 2.5	18
Cont53	492791	TELCIR_01261	BTB\/POZ domain protein	5.45839	< 2	6
Cont53	492791	TELCIR_01262	conserved domain protein	5.44868	< 2	6
Cont53	492791	TELCIR_01263	hypothetical protein	5.44238	< 2	6
Cont53	492791	TELCIR_01264	conserved hypothetical protein	5.41268	< 2	6
Cont53	492791	TELCIR_01266	conserved hypothetical protein	5.32009	< 2	6
Cont53	492791	TELCIR_01267	hypothetical protein	5.30539	< 2	6
Cont53	492791	TELCIR_01259	RNA pol II accessory factor, Cdc73 family	5.29734	< 2	6
Cont53	492791	TELCIR_01260	conserved hypothetical protein	5.29734	< 2	6
Cont53	492791	TELCIR_01268	conserved domain protein	5.23674	< 2	6
Cont53	492791	TELCIR_01269	glycine cleavage T-protein	5.21986	< 2	6
Cont53	492791	TELCIR_01257	conserved domain protein	5.20365	< 2	6
Cont53	492791	TELCIR_01270	FAD dependent oxidoreductase	5.13996	< 2	6
Cont53	492791	TELCIR_01265	conserved hypothetical protein	5.12724	< 2	6
Cont53	492791	TELCIR_01253	conserved domain protein	4.7159	< 2	6
Cont53	492791	TELCIR_01271; Tci-tbb-iso-1	Tubulin\/FtsZ family, GTPase domain protein	4.66133	< 2	6
Cont53	492791	TELCIR_01251	RAI1 like protein	4.61132	< 2	6
Cont96	360094	TELCIR_01841	hypothetical protein	4.56147	> 4.5	8
Cont96	360094	TELCIR_01839	ABC transporter, ATP-binding protein	4.54311	> 4.5	8
Cont96	360094	TELCIR_01840	mitochondrial carnitine\/acylcarnitine carrier protein CACL family protein	4.5161	> 4.5	8
Cont187	248773	TELCIR_02794	conserved domain protein	4.7905	< 2	4
Cont234	227479	TELCIR_03167	conserved domain protein	5.12383	< 2	3
Cont234	227479	TELCIR_03168	phosphorylase, glycogen\/starch\/alpha-glucan family	4.83127	< 2	3
Cont234	227479	TELCIR_03169	hypothetical protein	4.74095	< 2	3
Cont368	192768	TELCIR_04010	hypothetical protein	6.52398	< 2	6
Cont368	192768	TELCIR_04009	MBOAT family protein	6.43452	< 2	6
Cont306	176782	TELCIR_03606	3'5'-cyclic nucleotide phosphodiesterase	5.13417	< 2	5
Cont306	176782	TELCIR_03607; Tci-acr-11	Cation transporter family protein	5.04911	< 2	5
Cont306	176782	TELCIR_03609	conserved domain protein	4.94729	< 2	5
Cont482	153797	TELCIR_04634	conserved domain protein	4.87475	< 2	9
Cont499	136956	TELCIR_04734	RNA polymerase Rpb1, domain 5	6.07008	< 2	3
Cont499	136956	TELCIR_04735	conserved domain protein	6.06744	< 2	3
Cont499	136956	TELCIR_04733	RNA polymerase Rpb1, domain 2	6.02286	< 2	3
Cont499	136956	TELCIR_04732	conserved hypothetical protein	4.56938	< 2	3
Cont761	125929	TELCIR_05890	protein phosphatase 2A regulatory B subunit (B56 family)	5.30765	< 2	4
Cont929	117422	TELCIR_06527	SH3 domain protein	4.72145	> 2	7
Cont929	117422	TELCIR_06526	conserved domain protein	4.67955	> 2	7
Cont941	107642	TELCIR_06568	3-oxoacyl-[acyl-carrier-protein] reductase domain protein	5.97714	< 2	2
Cont941	107642	TELCIR_06569	conserved domain protein	5.94232	< 2	2
Cont941	107642	TELCIR_06570	putative adipose-regulatory protein (Seipin)	5.34498	< 2	2
Cont1046	105362	TELCIR_06935	hypothetical protein	4.71211	< 2	10
Cont933	104504	TELCIR_06546	Ser\/Thr phosphatase family protein	4.85144	< 2	3
Cont1040	104360	TELCIR_06905	conserved hypothetical protein	5.09811	< 2	9
Cont834	102401	TELCIR_06177	Hsp20\/alpha crystallin family protein	5.72425	< 2	3
Cont834	102401	TELCIR_06178	UcrQ family	5.65801	< 2	3
Cont834	102401	TELCIR_06180; Tci-unc-29.4	Cation transporter family protein	5.31224	< 2	3
Cont1561	94056	TELCIR_08443	conserved domain protein	4.9293	< 2	3
Cont1843	74996	TELCIR_09203	ribosomal L28e protein family	5.04153	< 2	2
Cont1608	69469	TELCIR_08569	leucine Rich Repeat	5.20821	< 2	1
Cont2231	69294	TELCIR_10036	conserved domain protein	4.56795	< 2	3
Cont1907	69282	TELCIR_09333	conserved domain protein	4.98187	< 2	1
Cont1652	68471	TELCIR_08686	phorbol esters\/diacylglycerol binding domain (C1 domain)	6.37262	< 2	7
Cont1652	68471	TELCIR_08687	conserved domain protein	4.99471	< 2	7
Cont3056	41394	TELCIR_11510	hypothetical protein	4.57354	< 2	3
Cont7041	26275	TELCIR_15923	conserved hypothetical protein	5.30182	< 2	4
Cont4898	26267	TELCIR_13901	conserved domain protein	9.92107	NA	0
Cont4898	26267	TELCIR_13902	hypothetical protein	9.5443	NA	0
